# Supplementary material for: Neuromuscular Blocking Agents and Monitoring in China: A Cross-Sectional Survey of Current Management
Source: Front Med (Lausanne). 2022 Apr 27;9:770105. doi: 10.3389/fmed.2022.770105 (PMC9092066; doi:10.3389/fmed.2022.770105)
Supplement: Supplementary file 1 [file Data_Sheet_1.XLSX]

## Sheet: Sheet1
N	time	used time	source	source details	IP	1、Indicate your gender	2、Indicate your age group	3、Indicate the province where you work	4、the grade and level of the hospital where you work	5、Indicate your education level	6、Indicate your medical title	7、Do you give neuromuscular blocking agents during all kinds of the general anesthesia?	8、Do you evaluate the patient's airway condition and ventilation function before using neuromuscular blocking agents?	9、When visiting patients preoperatively, do you ask about the history of anesthesia and any definite adverse reactions during prior anesthesia procedures?	10、What is your order of anesthesia induction medication administration？	11、Do you ventilate the patient before using NMBAs?	12、Do you monitor patients for NMBAs？	13、After the operation, you will	14、Do you give the same dose before endotracheal intubation and laryngeal mask ventilation?	15、What is your most commonly used muscle relaxant?	16、When you administer the dose of muscle relaxant to the intubation, your rate is	17、How soon will you be intubated after giving muscle relaxants?	18、How long and how much do you need to add muscle relaxation during the operation?	19、About laparoscopic surgery	20、When the surgery is almost over, the surgeon can't close the upper abdomen, you will choose	21、How long before the end of the operation without muscle relaxants?	22、If you run out of muscle relaxants on hand during the operation, will you switch to another muscle relaxant?	23、For obese patients with BMI≥40.0 kg/m2, how would you calculate the dosage of inducible muscle relaxants?	24、Which of the following clinical signs will you evaluate before extubation?	25、The best partner of neostigmine + Atropine	26、Which of the following is a contraindication for the use of neostigmine?	27、Which of the following is a contraindication for the use of atropine?	28、After the muscle relaxants are administered, the patient develops skin flushing, rash, and slight changes in blood pressure and heart rate. Do you treat them?
1	2021/5/19 16:12:41	89s	wechat	N/A	221.222.21.72(北京-北京)	female	31~40 yrs	Beijing (capital)	a Grade III Level A hospital	master degree	middle-aged attending physician	Yes,I will.	evaluate patients at preoperative visits	Just ask if I think of it.	Sedation - analgesia - NMBAs	Control breathing	No,I don't.	give neostigmine and atropine then extubated	Not the same. Give 1 to 2 times ED95 when laryngeal mask is placed	rocuronium	5 s uniform	5 minutes	1 hour, 1/5 to 1/3 of the initial dose	Normal muscle relax, 2 times ED95	Give a sedative or a deeper anesthetic	an hour	Use the same muscle relaxant consistently	Ideal weight =[height -80] *0.7	whether the patient is conscious,cough and swallowing reflex is restored┋sustained head lift(5 sec)┋normal vital capacity,pattern of respiration,oxygen saturation, maximum inspiratory effort&lt;50 cmH2O┋PetCO2 and PaCO2≤45mmHg	Give it at the end of the operation, whether the patient's spontaneous breathing returns or not	bronchial asthma┋arrhythmias, especially atrioventricular block┋mechanical intestinal obstruction┋urinary tract infection or urinary tract obstruction┋pregnant woman	spastic palsy with brain injury in children┋reflux esophagitis┋the movement of the esophagus and stomach is reduced┋glaucoma┋UC(ulcerative colitis)┋prostatic hypertrophy and urinary tract obstruction┋CHD(coronary heart disease)┋mitral stenosis	glucocorticoids
3	2021/5/19 21:01:12	178s	wechat	N/A	39.130.30.188(云南-玉溪)	female	18~25 yrs	Yunnan	a Grade II Level A hospital	undergraduate degree	helpless and miserable resident	Yes,I will.	evaluate patients at preoperative visits	Just ask if I think of it.	Sedation - analgesia - NMBAs	Help to breathe	There is no NMT monitors device	wait for the effects of drug wear off, airway protection reflex recovery then extubation	I don't give NMBAs while the laryngeal mask was ventilating	rocuronium	Not less than 30s turtle speed	3 minutes	0.5 hour, 1/5~1/3 of initial dose	Normal muscle relax, 2 times ED95	Really really give 1/5 to 1/3 of the initial dose of muscle relaxation	depends on the length of the operation	Use the same muscle relaxant consistently	Ideal weight =[height -80] *0.7	whether the patient is conscious,cough and swallowing reflex is restored┋sustained head lift(5 sec)┋normal vital capacity,pattern of respiration,oxygen saturation, maximum inspiratory effort&lt;50 cmH2O┋PetCO2 and PaCO2≤45mmHg	Wait patiently for the patient's spontaneous breathing to return before giving it	bronchial asthma┋arrhythmias, especially atrioventricular block┋myocardial ischemia, severe valve stenosis┋allergic to bromide	arrhythmia┋reflux esophagitis┋the movement of the esophagus and stomach is reduced┋glaucoma┋prostatic hypertrophy and urinary tract obstruction┋CHF(congestive heart-failure)┋CHD(coronary heart disease)┋mitral stenosis	glucocorticoids
4	2021/5/19 21:01:37	150s	wechat	N/A	223.101.216.5(辽宁-铁岭)	female	31~40 yrs	Liaoning	a Grade III Level B hospital	undergraduate degree	middle-aged attending physician	Yes,I will.	evaluate patients at preoperative visits	Be sure to ask.	Sedation - analgesia - NMBAs	Help to breathe	There is no NMT monitors device	wait for the effects of drug wear off, airway protection reflex recovery then extubation	Not the same. Give 1 to 2 times ED95 when laryngeal mask is placed	vecuronium	5 s uniform	3 minutes	1 hour, 1/5 to 1/3 of the initial dose	Normal muscle relax, 2 times ED95	Give a sedative or a deeper anesthetic	half an hour	Use the same muscle relaxant consistently	the actual body weight	whether the patient is conscious,cough and swallowing reflex is restored┋sustained head lift(5 sec)┋normal vital capacity,pattern of respiration,oxygen saturation, maximum inspiratory effort&lt;50 cmH2O┋PetCO2 and PaCO2≤45mmHg	Wait patiently for the patient's spontaneous breathing to return before giving it	bronchial asthma┋arrhythmias, especially atrioventricular block┋myocardial ischemia, severe valve stenosis┋mechanical intestinal obstruction┋urinary tract infection or urinary tract obstruction┋pregnant woman┋allergic to bromide	spastic palsy with brain injury in children┋arrhythmia┋reflux esophagitis┋the movement of the esophagus and stomach is reduced┋glaucoma┋UC(ulcerative colitis)┋prostatic hypertrophy and urinary tract obstruction┋CHF(congestive heart-failure)┋CHD(coronary heart disease)┋mitral stenosis	antihistamine drug
5	2021/5/19 21:01:49	191s	wechat	N/A	1.194.127.118(河南-驻马店)	female	26~30 yrs	Henan	a Grade II Level A hospital	undergraduate degree	helpless and miserable resident	Not always.	evaluate patients at preoperative visits	Be sure to ask.	Analgesia - sedation - NMBAs	Help to breathe	There is no NMT monitors device	wait for the effects of drug wear off, airway protection reflex recovery then extubation	Not the same. Give 1 to 2 times ED95 when laryngeal mask is placed	rocuronium	5 s uniform	3 minutes	1 hour, 1/5 to 1/3 of the initial dose	Normal muscle relax, 2 times ED95	Give the patient normal saline and tell the surgeon that muscle relaxants have been added	an hour	Use the same muscle relaxant consistently	Ideal weight =[height -80] *0.7	whether the patient is conscious,cough and swallowing reflex is restored	Wait patiently for the patient's spontaneous breathing to return before giving it	arrhythmias, especially atrioventricular block┋myocardial ischemia, severe valve stenosis	spastic palsy with brain injury in children┋prostatic hypertrophy and urinary tract obstruction	glucocorticoids
6	2021/5/19 21:02:13	169s	wechat	N/A	125.34.10.232(北京-北京)	female	26~30 yrs	Beijing (capital)	a Grade III Level A hospital	master degree	helpless and miserable resident	Not always.	evaluate patients at preoperative visits	Be sure to ask.	Analgesia - sedation - NMBAs	Unassisted ventilation	No,I don't.	give neostigmine and atropine then extubated	Not the same. Give 1 to 2 times ED95 when laryngeal mask is placed	cisatracurium	5 s uniform	3 minutes	1 hour, 1/5 to 1/3 of the initial dose	Normal muscle relax, 2 times ED95	Give a sedative or a deeper anesthetic	depends on the length of the operation	Use the same muscle relaxant consistently	Ideal weight =[height -80] *0.7	whether the patient is conscious,cough and swallowing reflex is restored┋normal vital capacity,pattern of respiration,oxygen saturation, maximum inspiratory effort&lt;50 cmH2O	Wait patiently for the patient's spontaneous breathing to return before giving it	bronchial asthma┋arrhythmias, especially atrioventricular block	glaucoma┋CHF(congestive heart-failure)┋CHD(coronary heart disease)┋mitral stenosis	glucocorticoids
7	2021/5/19 21:02:28	247s	wechat	N/A	60.220.126.120(山西-长治)	male	31~40 yrs	Shanxi	a Grade II Level A hospital	undergraduate degree	helpless and miserable resident	Yes,I will.	evaluate patients at preoperative visits	Just ask if I think of it.	Sedation - analgesia - NMBAs	Help to breathe	There is no NMT monitors device	give neostigmine and atropine then extubated	Not the same. Give 1 to 2 times ED95 when laryngeal mask is placed	vecuronium	5 s uniform	5 minutes	0.5 hour, 1/5~1/3 of initial dose	Deep muscle relax, 3 times ED95	Give a sedative or a deeper anesthetic	depends on the length of the operation	Thousands of choices, take your pick	Ideal weight =[height -80] *0.7	whether the patient is conscious,cough and swallowing reflex is restored	Wait patiently for the patient's spontaneous breathing to return before giving it	bronchial asthma┋arrhythmias, especially atrioventricular block┋mechanical intestinal obstruction┋allergic to bromide	arrhythmia┋glaucoma┋prostatic hypertrophy and urinary tract obstruction┋CHF(congestive heart-failure)┋CHD(coronary heart disease)┋mitral stenosis	antihistamine drug
8	2021/5/19 21:02:30	151s	wechat	N/A	39.154.15.122(内蒙古-呼和浩特)	female	26~30 yrs	Nei Monggol	a Grade III Level A hospital	master degree	middle-aged attending physician	Yes,I will.	evaluate patients at preoperative visits	Be sure to ask.	Analgesia - NMBAs - sedation	Control breathing	Yes,I will.	give neostigmine and atropine then extubated	Not the same. Give 1 to 2 times ED95 when laryngeal mask is placed	cisatracurium	5 s uniform	5 minutes	1 hour, 1/5 to 1/3 of the initial dose	Normal muscle relax, 2 times ED95	Really really give 1/5 to 1/3 of the initial dose of muscle relaxation	depends on the length of the operation	Use the same muscle relaxant consistently	Ideal weight =[height -80] *0.7	whether the patient is conscious,cough and swallowing reflex is restored┋sustained head lift(5 sec)┋normal vital capacity,pattern of respiration,oxygen saturation, maximum inspiratory effort&lt;50 cmH2O┋PetCO2 and PaCO2≤45mmHg	Wait patiently for the patient's spontaneous breathing to return before giving it	bronchial asthma┋arrhythmias, especially atrioventricular block┋myocardial ischemia, severe valve stenosis┋mechanical intestinal obstruction┋urinary tract infection or urinary tract obstruction┋pregnant woman┋allergic to bromide	spastic palsy with brain injury in children┋arrhythmia┋reflux esophagitis┋the movement of the esophagus and stomach is reduced┋glaucoma┋UC(ulcerative colitis)┋prostatic hypertrophy and urinary tract obstruction┋CHF(congestive heart-failure)┋CHD(coronary heart disease)┋mitral stenosis	glucocorticoids
9	2021/5/19 21:02:34	249s	wechat	N/A	221.222.20.6(北京-北京)	male	31~40 yrs	Beijing (capital)	a Grade III Level A hospital	doctorate degree	middle-aged attending physician	Yes,I will.	evaluate patients at preoperative visits	Be sure to ask.	Analgesia - sedation - NMBAs	Help to breathe	No,I don't.	wait for the effects of drug wear off, airway protection reflex recovery then extubation	Not the same. Give 1 to 2 times ED95 when laryngeal mask is placed	rocuronium	5 s uniform	3 minutes	1 hour, 1/5 to 1/3 of the initial dose	Normal muscle relax, 2 times ED95	Really really give 1/5 to 1/3 of the initial dose of muscle relaxation	depends on the length of the operation	Use the same muscle relaxant consistently	Ideal weight =[height -80] *0.7	whether the patient is conscious,cough and swallowing reflex is restored┋sustained head lift(5 sec)┋normal vital capacity,pattern of respiration,oxygen saturation, maximum inspiratory effort&lt;50 cmH2O┋PetCO2 and PaCO2≤45mmHg	Wait patiently for the patient's spontaneous breathing to return before giving it	bronchial asthma┋arrhythmias, especially atrioventricular block┋myocardial ischemia, severe valve stenosis┋mechanical intestinal obstruction┋urinary tract infection or urinary tract obstruction┋pregnant woman┋allergic to bromide	spastic palsy with brain injury in children┋arrhythmia┋reflux esophagitis┋the movement of the esophagus and stomach is reduced┋glaucoma┋UC(ulcerative colitis)┋prostatic hypertrophy and urinary tract obstruction┋CHF(congestive heart-failure)┋CHD(coronary heart disease)┋mitral stenosis	glucocorticoids
10	2021/5/19 21:02:41	256s	wechat	N/A	42.89.6.68(甘肃-陇南)	female	31~40 yrs	Gansu	a Grade III Level A hospital	undergraduate degree	middle-aged attending physician	Yes,I will.	evaluate patients at preoperative visits	Just ask if I think of it.	Sedation - analgesia - NMBAs	Unassisted ventilation	There is no NMT monitors device	wait for the effects of drug wear off, airway protection reflex recovery then extubation	Not the same. Give 1 to 2 times ED95 when laryngeal mask is placed	rocuronium	Not less than 30s turtle speed	3 minutes	1 hour, 1/5 to 1/3 of the initial dose	Normal muscle relax, 2 times ED95	Really really give 1/5 to 1/3 of the initial dose of muscle relaxation	half an hour	Use the same muscle relaxant consistently	Ideal weight =[height -80] *0.7	whether the patient is conscious,cough and swallowing reflex is restored┋sustained head lift(5 sec)┋normal vital capacity,pattern of respiration,oxygen saturation, maximum inspiratory effort&lt;50 cmH2O	Wait patiently for the patient's spontaneous breathing to return before giving it	bronchial asthma┋arrhythmias, especially atrioventricular block┋myocardial ischemia, severe valve stenosis┋mechanical intestinal obstruction┋urinary tract infection or urinary tract obstruction┋pregnant woman┋allergic to bromide	spastic palsy with brain injury in children┋arrhythmia┋reflux esophagitis┋the movement of the esophagus and stomach is reduced┋glaucoma┋UC(ulcerative colitis)┋prostatic hypertrophy and urinary tract obstruction┋CHF(congestive heart-failure)┋CHD(coronary heart disease)┋mitral stenosis	antihistamine drug
11	2021/5/19 21:02:48	180s	wechat	N/A	223.104.10.252(江西-南昌)	female	31~40 yrs	Jiangxi	a Grade III Level A hospital	undergraduate degree	middle-aged attending physician	Not always.	evaluate patients at preoperative visits	Be sure to ask.	Sedation - analgesia - NMBAs	Help to breathe	There is no NMT monitors device	wait for the effects of drug wear off, airway protection reflex recovery then extubation	I don't give NMBAs while the laryngeal mask was ventilating	cisatracurium	5 s uniform	3 minutes	1 hour, 1/5 to 1/3 of the initial dose	Normal muscle relax, 2 times ED95	Give the patient normal saline and tell the surgeon that muscle relaxants have been added	an hour	Use the same muscle relaxant consistently	Ideal weight =[height -80] *0.7	whether the patient is conscious,cough and swallowing reflex is restored┋PetCO2 and PaCO2≤45mmHg	Wait patiently for the patient's spontaneous breathing to return before giving it	bronchial asthma┋arrhythmias, especially atrioventricular block┋myocardial ischemia, severe valve stenosis┋mechanical intestinal obstruction┋urinary tract infection or urinary tract obstruction┋pregnant woman┋allergic to bromide	arrhythmia┋glaucoma┋CHF(congestive heart-failure)┋CHD(coronary heart disease)┋mitral stenosis	Do not give medication and wait for symptoms to subside naturally
12	2021/5/19 21:02:52	198s	wechat	N/A	111.36.11.101(山东-济宁)	male	26~30 yrs	Shandong	a Grade III Level A hospital	master degree	helpless and miserable resident	Yes,I will.	evaluate patients at preoperative visits	Be sure to ask.	Sedation - analgesia - NMBAs	Control breathing	I have a NMT monitor, but I don't know how to use it.	wait for the effects of drug wear off, airway protection reflex recovery then extubation	Same, give 2~3 times ED95	rocuronium	1-2 s very fast	3 minutes	1 hour, 1/5 to 1/3 of the initial dose	Normal muscle relax, 2 times ED95	Give a sedative or a deeper anesthetic	an hour	Use the same muscle relaxant consistently	Ideal weight =[height -80] *0.7	whether the patient is conscious,cough and swallowing reflex is restored┋normal vital capacity,pattern of respiration,oxygen saturation, maximum inspiratory effort&lt;50 cmH2O┋PetCO2 and PaCO2≤45mmHg	Wait patiently for the patient's spontaneous breathing to return before giving it	mechanical intestinal obstruction┋urinary tract infection or urinary tract obstruction	glaucoma┋prostatic hypertrophy and urinary tract obstruction┋CHF(congestive heart-failure)┋CHD(coronary heart disease)┋mitral stenosis	glucocorticoids
13	2021/5/19 21:03:09	169s	wechat	N/A	106.112.66.146(河北-邢台)	female	41~50 yrs	Hebei	a Grade III Level B hospital	undergraduate degree	associate chief physicians	Yes,I will.	evaluate patients at preoperative visits	Be sure to ask.	Sedation - analgesia - NMBAs	Help to breathe	There is no NMT monitors device	wait for the effects of drug wear off, airway protection reflex recovery then extubation	Same, give 2~3 times ED95	cisatracurium	5 s uniform	3 minutes	0.5 hour, 1/5~1/3 of initial dose	Normal muscle relax, 2 times ED95	Give a sedative or a deeper anesthetic	half an hour	Use the same muscle relaxant consistently	Ideal weight =[height -80] *0.7	whether the patient is conscious,cough and swallowing reflex is restored┋sustained head lift(5 sec)┋normal vital capacity,pattern of respiration,oxygen saturation, maximum inspiratory effort&lt;50 cmH2O┋PetCO2 and PaCO2≤45mmHg	Wait patiently for the patient's spontaneous breathing to return before giving it	arrhythmias, especially atrioventricular block┋mechanical intestinal obstruction┋pregnant woman	spastic palsy with brain injury in children┋arrhythmia┋glaucoma┋CHF(congestive heart-failure)┋CHD(coronary heart disease)	Do not give medication and wait for symptoms to subside naturally
14	2021/5/19 21:03:24	169s	wechat	N/A	122.234.126.84(浙江-杭州)	female	26~30 yrs	Zhejiang	a Grade III Level A hospital	undergraduate degree	helpless and miserable resident	Not always.	evaluate patients at preoperative visits	Be sure to ask.	Sedation - NMBAs - analgesia	Help to breathe	No,I don't.	give neostigmine and atropine then extubated	Not the same. Give 1 to 2 times ED95 when laryngeal mask is placed	cisatracurium	5 s uniform	3 minutes	0.5 hour, 1/5~1/3 of initial dose	Deep muscle relax, 3 times ED95	Give a sedative or a deeper anesthetic	depends on the length of the operation	Use the same muscle relaxant consistently	the actual body weight	whether the patient is conscious,cough and swallowing reflex is restored	Wait patiently for the patient's spontaneous breathing to return before giving it	mechanical intestinal obstruction┋allergic to bromide	arrhythmia┋glaucoma┋prostatic hypertrophy and urinary tract obstruction	glucocorticoids
15	2021/5/19 21:03:43	259s	wechat	N/A	114.135.227.200(贵州-贵阳)	male	31~40 yrs	Guizhou	a Grade II Level A hospital	undergraduate degree	middle-aged attending physician	Not always.	evaluate patients at preoperative visits	Be sure to ask.	Sedation - analgesia - NMBAs	Unassisted ventilation	Yes,I will.	wait for the effects of drug wear off, airway protection reflex recovery then extubation	Not the same. Give 1 to 2 times ED95 when laryngeal mask is placed	cisatracurium	Not less than 30s turtle speed	3 minutes	0.5 hour, 1/5~1/3 of initial dose	Deep muscle relax, 3 times ED95	Really really give 1/5 to 1/3 of the initial dose of muscle relaxation	half an hour	Use the same muscle relaxant consistently	Ideal weight =[height -80] *0.7	whether the patient is conscious,cough and swallowing reflex is restored┋sustained head lift(5 sec)┋normal vital capacity,pattern of respiration,oxygen saturation, maximum inspiratory effort&lt;50 cmH2O┋PetCO2 and PaCO2≤45mmHg	Wait patiently for the patient's spontaneous breathing to return before giving it	bronchial asthma┋arrhythmias, especially atrioventricular block┋myocardial ischemia, severe valve stenosis┋mechanical intestinal obstruction┋urinary tract infection or urinary tract obstruction┋pregnant woman┋allergic to bromide	spastic palsy with brain injury in children┋arrhythmia┋reflux esophagitis┋the movement of the esophagus and stomach is reduced┋glaucoma┋UC(ulcerative colitis)┋prostatic hypertrophy and urinary tract obstruction┋CHF(congestive heart-failure)┋CHD(coronary heart disease)┋mitral stenosis	glucocorticoids
16	2021/5/19 21:03:45	222s	wechat	N/A	223.104.194.51(山东-东营)	female	18~25 yrs	Shandong	a Grade II Level A hospital	undergraduate degree	helpless and miserable resident	Yes,I will.	evaluate patients at preoperative visits	Be sure to ask.	Sedation - analgesia - NMBAs	Help to breathe	There is no NMT monitors device	wait for the effects of drug wear off, airway protection reflex recovery then extubation	Not the same. Give 1 to 2 times ED95 when laryngeal mask is placed	vecuronium	1-2 s very fast	3 minutes	0.5 hour, 1/5~1/3 of initial dose	Deep muscle relax, 3 times ED95	Give the patient normal saline and tell the surgeon that muscle relaxants have been added	depends on the length of the operation	Use the same muscle relaxant consistently	Lean body weight= 1.10×TBW – 0.0128×BMI×TBW	whether the patient is conscious,cough and swallowing reflex is restored┋normal vital capacity,pattern of respiration,oxygen saturation, maximum inspiratory effort&lt;50 cmH2O┋PetCO2 and PaCO2≤45mmHg	Wait patiently for the patient's spontaneous breathing to return before giving it	bronchial asthma┋arrhythmias, especially atrioventricular block┋myocardial ischemia, severe valve stenosis┋mechanical intestinal obstruction┋urinary tract infection or urinary tract obstruction┋pregnant woman	spastic palsy with brain injury in children┋the movement of the esophagus and stomach is reduced┋glaucoma┋prostatic hypertrophy and urinary tract obstruction	antihistamine drug
17	2021/5/19 21:03:46	215s	wechat	N/A	115.171.199.120(北京-北京)	female	31~40 yrs	Beijing (capital)	a Grade III Level A hospital	master degree	middle-aged attending physician	Not always.	evaluate patients at preoperative visits	Be sure to ask.	Analgesia - sedation - NMBAs	Unassisted ventilation	No,I don't.	wait for the effects of drug wear off, airway protection reflex recovery then extubation	Not the same. Give 1 to 2 times ED95 when laryngeal mask is placed	cisatracurium	5 s uniform	3 minutes	1 hour, 1/5 to 1/3 of the initial dose	Normal muscle relax, 2 times ED95	Really really give 1/5 to 1/3 of the initial dose of muscle relaxation	depends on the length of the operation	Use the same muscle relaxant consistently	Lean body weight= 1.10×TBW – 0.0128×BMI×TBW	whether the patient is conscious,cough and swallowing reflex is restored┋normal vital capacity,pattern of respiration,oxygen saturation, maximum inspiratory effort&lt;50 cmH2O┋PetCO2 and PaCO2≤45mmHg	Wait patiently for the patient's spontaneous breathing to return before giving it	bronchial asthma┋arrhythmias, especially atrioventricular block┋myocardial ischemia, severe valve stenosis┋mechanical intestinal obstruction	spastic palsy with brain injury in children┋arrhythmia┋glaucoma┋CHF(congestive heart-failure)┋CHD(coronary heart disease)┋mitral stenosis	glucocorticoids
18	2021/5/19 21:03:49	244s	wechat	N/A	115.60.146.51(河南-郑州)	male	26~30 yrs	Henan	a Grade III Level A hospital	master degree	helpless and miserable resident	Not always.	evaluate patients at preoperative visits	Be sure to ask.	Sedation - analgesia - NMBAs	Help to breathe	There is no NMT monitors device	wait for the effects of drug wear off, airway protection reflex recovery then extubation	Same, give 2~3 times ED95	rocuronium	5 s uniform	3 minutes	1 hour, 1/5 to 1/3 of the initial dose	Deep muscle relax, 3 times ED95	Really really give 1/5 to 1/3 of the initial dose of muscle relaxation	depends on the length of the operation	Use the same muscle relaxant consistently	the actual body weight	sustained head lift(5 sec)	Wait patiently for the patient's spontaneous breathing to return before giving it	bronchial asthma┋arrhythmias, especially atrioventricular block	glaucoma┋prostatic hypertrophy and urinary tract obstruction┋CHD(coronary heart disease)	glucocorticoids
19	2021/5/19 21:03:56	249s	wechat	N/A	112.9.6.190(山东-日照)	male	31~40 yrs	Shandong	a Grade II Level A hospital	undergraduate degree	middle-aged attending physician	Yes,I will.	evaluate patients at preoperative visits	Be sure to ask.	Sedation - analgesia - NMBAs	Help to breathe	No,I don't.	give neostigmine and atropine then extubated	Same, give 2~3 times ED95	cisatracurium	1-2 s very fast	3 minutes	0.5 hour, 1/5~1/3 of initial dose	Normal muscle relax, 2 times ED95	Give a sedative or a deeper anesthetic	depends on the length of the operation	Use the same muscle relaxant consistently	the actual body weight	whether the patient is conscious,cough and swallowing reflex is restored┋normal vital capacity,pattern of respiration,oxygen saturation, maximum inspiratory effort&lt;50 cmH2O┋PetCO2 and PaCO2≤45mmHg	Wait patiently for the patient's spontaneous breathing to return before giving it	bronchial asthma┋arrhythmias, especially atrioventricular block┋mechanical intestinal obstruction┋allergic to bromide	arrhythmia┋glaucoma┋mitral stenosis	glucocorticoids
20	2021/5/19 21:03:59	232s	wechat	N/A	125.35.126.52(北京-北京)	male	31~40 yrs	Beijing (capital)	a Grade III Level A hospital	doctorate degree	middle-aged attending physician	Not always.	evaluate patients at preoperative visits	Be sure to ask.	Analgesia - sedation - NMBAs	Unassisted ventilation	Yes,I will.	give neostigmine and atropine then extubated	Not the same. Give 1 to 2 times ED95 when laryngeal mask is placed	rocuronium	Not less than 30s turtle speed	3 minutes	1 hour, 1/5 to 1/3 of the initial dose	Deep muscle relax, 3 times ED95	Really really give 1/5 to 1/3 of the initial dose of muscle relaxation	an hour	Use the same muscle relaxant consistently	Ideal weight =[height -80] *0.7	normal vital capacity,pattern of respiration,oxygen saturation, maximum inspiratory effort&lt;50 cmH2O	Wait patiently for the patient's spontaneous breathing to return before giving it	bronchial asthma┋arrhythmias, especially atrioventricular block┋myocardial ischemia, severe valve stenosis┋allergic to bromide	spastic palsy with brain injury in children┋arrhythmia┋glaucoma┋CHF(congestive heart-failure)┋CHD(coronary heart disease)┋mitral stenosis	Do not give medication and wait for symptoms to subside naturally
21	2021/5/19 21:04:17	174s	wechat	N/A	117.136.57.216(黑龙江-未知)	female	26~30 yrs	Heilongjiang	a Grade III Level A hospital	master degree	helpless and miserable resident	Not always.	evaluate patients at preoperative visits	Be sure to ask.	Sedation - analgesia - NMBAs	Help to breathe	Yes,I will.	wait for the effects of drug wear off, airway protection reflex recovery then extubation	Not the same. Give 1 to 2 times ED95 when laryngeal mask is placed	cisatracurium	Not less than 30s turtle speed	5 minutes	It's too much trouble to give the drug, direct intravenous pump	Normal muscle relax, 2 times ED95	Give a sedative or a deeper anesthetic	depends on the length of the operation	Use the same muscle relaxant consistently	Ideal weight =[height -80] *0.7	whether the patient is conscious,cough and swallowing reflex is restored┋sustained head lift(5 sec)┋normal vital capacity,pattern of respiration,oxygen saturation, maximum inspiratory effort&lt;50 cmH2O┋PetCO2 and PaCO2≤45mmHg	Wait patiently for the patient's spontaneous breathing to return before giving it	bronchial asthma┋arrhythmias, especially atrioventricular block┋myocardial ischemia, severe valve stenosis┋mechanical intestinal obstruction┋urinary tract infection or urinary tract obstruction┋pregnant woman┋allergic to bromide	spastic palsy with brain injury in children┋arrhythmia┋reflux esophagitis┋the movement of the esophagus and stomach is reduced┋glaucoma┋UC(ulcerative colitis)┋prostatic hypertrophy and urinary tract obstruction┋CHF(congestive heart-failure)┋CHD(coronary heart disease)┋mitral stenosis	glucocorticoids
22	2021/5/19 21:04:28	198s	wechat	N/A	39.187.119.3(浙江-宁波)	male	26~30 yrs	Zhejiang	a Grade II Level A hospital	undergraduate degree	helpless and miserable resident	Not always.	evaluate patients at preoperative visits	Just ask if I think of it.	Sedation - analgesia - NMBAs	Help to breathe	Yes,I will.	wait for the effects of drug wear off, airway protection reflex recovery then extubation	Same, give 2~3 times ED95	rocuronium	5 s uniform	3 minutes	0.5 hour, 1/5~1/3 of initial dose	Normal muscle relax, 2 times ED95	Give a sedative or a deeper anesthetic	half an hour	Use the same muscle relaxant consistently	Ideal weight =[height -80] *0.7	whether the patient is conscious,cough and swallowing reflex is restored┋normal vital capacity,pattern of respiration,oxygen saturation, maximum inspiratory effort&lt;50 cmH2O	Wait patiently for the patient's spontaneous breathing to return before giving it	bronchial asthma┋arrhythmias, especially atrioventricular block┋myocardial ischemia, severe valve stenosis┋mechanical intestinal obstruction┋urinary tract infection or urinary tract obstruction┋pregnant woman	spastic palsy with brain injury in children┋glaucoma┋prostatic hypertrophy and urinary tract obstruction┋CHF(congestive heart-failure)┋CHD(coronary heart disease)┋mitral stenosis	glucocorticoids
23	2021/5/19 21:04:32	264s	wechat	N/A	111.85.1.46(贵州-黔南)	male	31~40 yrs	Guizhou	a Grade III Level A hospital	master degree	helpless and miserable resident	Not always.	evaluate patients at preoperative visits	Be sure to ask.	Other combinations	Help to breathe	No,I don't.	give neostigmine and atropine then extubated	Not the same. Give 1 to 2 times ED95 when laryngeal mask is placed	rocuronium	5 s uniform	in a minute	1 hour, 1/5 to 1/3 of the initial dose	Normal muscle relax, 2 times ED95	Give the patient normal saline and tell the surgeon that muscle relaxants have been added	depends on the length of the operation	Thousands of choices, take your pick	Ideal weight =[height -80] *0.7	whether the patient is conscious,cough and swallowing reflex is restored┋sustained head lift(5 sec)┋normal vital capacity,pattern of respiration,oxygen saturation, maximum inspiratory effort&lt;50 cmH2O┋PetCO2 and PaCO2≤45mmHg	Wait patiently for the patient's spontaneous breathing to return before giving it	bronchial asthma┋arrhythmias, especially atrioventricular block┋myocardial ischemia, severe valve stenosis┋mechanical intestinal obstruction┋urinary tract infection or urinary tract obstruction┋pregnant woman┋allergic to bromide	spastic palsy with brain injury in children┋arrhythmia┋the movement of the esophagus and stomach is reduced┋glaucoma┋UC(ulcerative colitis)┋prostatic hypertrophy and urinary tract obstruction┋CHF(congestive heart-failure)┋CHD(coronary heart disease)┋mitral stenosis	glucocorticoids
24	2021/5/19 21:04:33	185s	wechat	N/A	27.128.101.249(河北-石家庄)	female	18~25 yrs	Hebei	a Grade III Level A hospital	master degree	helpless and miserable resident	Yes,I will.	evaluate patients at preoperative visits	No, I won't.	Sedation - analgesia - NMBAs	Help to breathe	No,I don't.	give neostigmine and atropine then extubated	Same, give 2~3 times ED95	cisatracurium	5 s uniform	3 minutes	0.5 hour, 1/5~1/3 of initial dose	Normal muscle relax, 2 times ED95	Give the patient normal saline and tell the surgeon that muscle relaxants have been added	an hour	Thousands of choices, take your pick	the actual body weight	whether the patient is conscious,cough and swallowing reflex is restored┋sustained head lift(5 sec)┋normal vital capacity,pattern of respiration,oxygen saturation, maximum inspiratory effort&lt;50 cmH2O	Wait patiently for the patient's spontaneous breathing to return before giving it	arrhythmias, especially atrioventricular block┋myocardial ischemia, severe valve stenosis┋allergic to bromide	arrhythmia┋the movement of the esophagus and stomach is reduced┋CHF(congestive heart-failure)┋mitral stenosis	glucocorticoids
25	2021/5/19 21:04:49	175s	wechat	N/A	42.231.179.48(河南-南阳)	male	31~40 yrs	Henan	a Grade II Level A hospital	undergraduate degree	helpless and miserable resident	Not always.	evaluate patients at preoperative visits	Be sure to ask.	Sedation - analgesia - NMBAs	Help to breathe	There is no NMT monitors device	give neostigmine and atropine then extubated	Not the same. Give 1 to 2 times ED95 when laryngeal mask is placed	vecuronium	5 s uniform	3 minutes	0.5 hour, 1/5~1/3 of initial dose	Normal muscle relax, 2 times ED95	Give a sedative or a deeper anesthetic	depends on the length of the operation	Use the same muscle relaxant consistently	Lean body weight= 1.10×TBW – 0.0128×BMI×TBW	whether the patient is conscious,cough and swallowing reflex is restored┋normal vital capacity,pattern of respiration,oxygen saturation, maximum inspiratory effort&lt;50 cmH2O┋PetCO2 and PaCO2≤45mmHg	Wait patiently for the patient's spontaneous breathing to return before giving it	mechanical intestinal obstruction┋allergic to bromide	glaucoma┋prostatic hypertrophy and urinary tract obstruction	glucocorticoids
26	2021/5/19 21:04:52	63s	wechat	N/A	122.234.126.84(浙江-杭州)	female	26~30 yrs	Zhejiang	a Grade III Level A hospital	undergraduate degree	helpless and miserable resident	Not always.	evaluate patients at preoperative visits	Be sure to ask.	Sedation - NMBAs - analgesia	Help to breathe	No,I don't.	give neostigmine and atropine then extubated	Not the same. Give 1 to 2 times ED95 when laryngeal mask is placed	cisatracurium	5 s uniform	3 minutes	0.5 hour, 1/5~1/3 of initial dose	Deep muscle relax, 3 times ED95	Give a sedative or a deeper anesthetic	depends on the length of the operation	Use the same muscle relaxant consistently	the actual body weight	whether the patient is conscious,cough and swallowing reflex is restored	Wait patiently for the patient's spontaneous breathing to return before giving it	urinary tract infection or urinary tract obstruction	arrhythmia┋glaucoma┋prostatic hypertrophy and urinary tract obstruction	glucocorticoids
27	2021/5/19 21:05:00	245s	wechat	N/A	223.104.197.37(山西-未知)	female	>60 yrs	Shanxi	a Grade III Level A hospital	master degree	helpless and miserable resident	Not always.	evaluate patients at preoperative visits	Just ask if I think of it.	Sedation - analgesia - NMBAs	Help to breathe	There is no NMT monitors device	wait for the effects of drug wear off, airway protection reflex recovery then extubation	Not the same. Give 1 to 2 times ED95 when laryngeal mask is placed	cisatracurium	5 s uniform	3 minutes	1 hour, 1/5 to 1/3 of the initial dose	Normal muscle relax, 2 times ED95	Give a sedative or a deeper anesthetic	half an hour	Use the same muscle relaxant consistently	Ideal weight =[height -80] *0.7	whether the patient is conscious,cough and swallowing reflex is restored┋sustained head lift(5 sec)	Wait patiently for the patient's spontaneous breathing to return before giving it	pregnant woman┋allergic to bromide	glaucoma┋CHD(coronary heart disease)┋mitral stenosis	glucocorticoids
28	2021/5/19 21:05:27	409s	wechat	N/A	171.218.92.200(四川-成都)	male	31~40 yrs	Sichuan	a Grade II Level A hospital	undergraduate degree	associate chief physicians	Not always.	evaluate patients at preoperative visits	Be sure to ask.	NMBAs - sedation - analgesia	Unassisted ventilation	There is no NMT monitors device	wait for the effects of drug wear off, airway protection reflex recovery then extubation	Not the same. Give 1 to 2 times ED95 when laryngeal mask is placed	cisatracurium	5 s uniform	3 minutes	0.5 hour, 1/5~1/3 of initial dose	Normal muscle relax, 2 times ED95	Really really give 1/5 to 1/3 of the initial dose of muscle relaxation	depends on the length of the operation	Use the same muscle relaxant consistently	Ideal weight =[height -80] *0.7	whether the patient is conscious,cough and swallowing reflex is restored┋sustained head lift(5 sec)┋normal vital capacity,pattern of respiration,oxygen saturation, maximum inspiratory effort&lt;50 cmH2O	Wait patiently for the patient's spontaneous breathing to return before giving it	arrhythmias, especially atrioventricular block┋myocardial ischemia, severe valve stenosis┋pregnant woman	spastic palsy with brain injury in children┋glaucoma┋prostatic hypertrophy and urinary tract obstruction┋CHF(congestive heart-failure)	glucocorticoids
29	2021/5/19 21:05:31	204s	wechat	N/A	27.18.40.221(湖北-武汉)	male	31~40 yrs	Hubei	a Grade III Level A hospital	master degree	middle-aged attending physician	Not always.	evaluate patients at preoperative visits	Be sure to ask.	Analgesia - sedation - NMBAs	Control breathing	There is no NMT monitors device	wait for the effects of drug wear off, airway protection reflex recovery then extubation	Same, give 2~3 times ED95	cisatracurium	Not less than 30s turtle speed	3 minutes	1 hour, 1/5 to 1/3 of the initial dose	Deep muscle relax, 3 times ED95	Give a sedative or a deeper anesthetic	an hour	Use the same muscle relaxant consistently	Ideal weight =[height -80] *0.7	whether the patient is conscious,cough and swallowing reflex is restored┋normal vital capacity,pattern of respiration,oxygen saturation, maximum inspiratory effort&lt;50 cmH2O	Wait patiently for the patient's spontaneous breathing to return before giving it	arrhythmias, especially atrioventricular block┋mechanical intestinal obstruction┋allergic to bromide	glaucoma┋prostatic hypertrophy and urinary tract obstruction	Do not give medication and wait for symptoms to subside naturally
30	2021/5/19 21:05:34	238s	wechat	N/A	182.104.8.234(江西-南昌)	male	18~25 yrs	Jiangxi	a Grade III Level A hospital	undergraduate degree	helpless and miserable resident	Yes,I will.	evaluate patients at preoperative visits	Be sure to ask.	Analgesia - sedation - NMBAs	Help to breathe	No,I don't.	give neostigmine and atropine then extubated	Same, give 2~3 times ED95	rocuronium	5 s uniform	in a minute	It's too much trouble to give the drug, direct intravenous pump	Deep muscle relax, 3 times ED95	Really really give 1/5 to 1/3 of the initial dose of muscle relaxation	half an hour	Thousands of choices, take your pick	Ideal weight =[height -80] *0.7	whether the patient is conscious,cough and swallowing reflex is restored┋normal vital capacity,pattern of respiration,oxygen saturation, maximum inspiratory effort&lt;50 cmH2O	Give it at the end of the operation, whether the patient's spontaneous breathing returns or not	bronchial asthma┋myocardial ischemia, severe valve stenosis	glaucoma┋mitral stenosis	glucocorticoids
31	2021/5/19 21:05:48	171s	wechat	N/A	120.32.40.210(福建-福州)	female	31~40 yrs	Fujian	a Grade III Level B hospital	undergraduate degree	middle-aged attending physician	Yes,I will.	evaluate patients at preoperative visits	Be sure to ask.	Analgesia - sedation - NMBAs	Help to breathe	There is no NMT monitors device	give neostigmine and atropine then extubated	Not the same. Give 1 to 2 times ED95 when laryngeal mask is placed	rocuronium	5 s uniform	in a minute	1 hour, 1/5 to 1/3 of the initial dose	Normal muscle relax, 2 times ED95	Give a sedative or a deeper anesthetic	depends on the length of the operation	Use the same muscle relaxant consistently	Ideal weight =[height -80] *0.7	whether the patient is conscious,cough and swallowing reflex is restored┋sustained head lift(5 sec)┋normal vital capacity,pattern of respiration,oxygen saturation, maximum inspiratory effort&lt;50 cmH2O┋PetCO2 and PaCO2≤45mmHg	Give it at the end of the operation, whether the patient's spontaneous breathing returns or not	bronchial asthma┋arrhythmias, especially atrioventricular block┋myocardial ischemia, severe valve stenosis┋mechanical intestinal obstruction┋allergic to bromide	spastic palsy with brain injury in children┋arrhythmia┋glaucoma┋prostatic hypertrophy and urinary tract obstruction┋CHF(congestive heart-failure)┋mitral stenosis	Do not give medication and wait for symptoms to subside naturally
32	2021/5/19 21:05:49	177s	wechat	N/A	110.16.79.122(内蒙古-呼和浩特)	male	31~40 yrs	Nei Monggol	a Grade III Level A hospital	undergraduate degree	middle-aged attending physician	Yes,I will.	evaluate patients at preoperative visits	Just ask if I think of it.	Analgesia - NMBAs - sedation	Unassisted ventilation	There is no NMT monitors device	wait for the effects of drug wear off, airway protection reflex recovery then extubation	Not the same. Give 1 to 2 times ED95 when laryngeal mask is placed	rocuronium	1-2 s very fast	3 minutes	1 hour, 1/5 to 1/3 of the initial dose	Normal muscle relax, 2 times ED95	Give a sedative or a deeper anesthetic	an hour	Thousands of choices, take your pick	Ideal weight =[height -80] *0.7	whether the patient is conscious,cough and swallowing reflex is restored┋normal vital capacity,pattern of respiration,oxygen saturation, maximum inspiratory effort&lt;50 cmH2O	Wait patiently for the patient's spontaneous breathing to return before giving it	bronchial asthma	arrhythmia┋glaucoma┋UC(ulcerative colitis)┋CHD(coronary heart disease)┋mitral stenosis	glucocorticoids
33	2021/5/19 21:05:52	230s	wechat	N/A	122.6.69.246(山东-日照)	male	26~30 yrs	Shandong	a Grade III Level A hospital	undergraduate degree	helpless and miserable resident	Yes,I will.	evaluate patients at preoperative visits	Just ask if I think of it.	Analgesia - sedation - NMBAs	Unassisted ventilation	There is no NMT monitors device	give neostigmine and atropine then extubated	Same, give 2~3 times ED95	cisatracurium	5 s uniform	3 minutes	0.5 hour, 1/5~1/3 of initial dose	Normal muscle relax, 2 times ED95	Give a sedative or a deeper anesthetic	depends on the length of the operation	Thousands of choices, take your pick	Ideal weight =[height -80] *0.7	whether the patient is conscious,cough and swallowing reflex is restored┋normal vital capacity,pattern of respiration,oxygen saturation, maximum inspiratory effort&lt;50 cmH2O	Wait patiently for the patient's spontaneous breathing to return before giving it	bronchial asthma┋arrhythmias, especially atrioventricular block┋myocardial ischemia, severe valve stenosis┋allergic to bromide	spastic palsy with brain injury in children┋arrhythmia┋glaucoma┋prostatic hypertrophy and urinary tract obstruction┋CHF(congestive heart-failure)┋mitral stenosis	glucocorticoids
34	2021/5/19 21:06:02	299s	wechat	N/A	218.31.30.248(新疆-塔城)	male	26~30 yrs	Xinjiang	a Grade II Level A hospital	undergraduate degree	helpless and miserable resident	Yes,I will.	evaluate patients at preoperative visits	Be sure to ask.	Analgesia - sedation - NMBAs	Help to breathe	No,I don't.	wait for the effects of drug wear off, airway protection reflex recovery then extubation	Not the same. Give 1 to 2 times ED95 when laryngeal mask is placed	cisatracurium	5 s uniform	3 minutes	0.5 hour, 1/5~1/3 of initial dose	Normal muscle relax, 2 times ED95	Give a sedative or a deeper anesthetic	half an hour	Use the same muscle relaxant consistently	Ideal weight =[height -80] *0.7	sustained head lift(5 sec)	Wait patiently for the patient's spontaneous breathing to return before giving it	arrhythmias, especially atrioventricular block	CHD(coronary heart disease)	glucocorticoids
35	2021/5/19 21:06:40	336s	wechat	N/A	116.178.223.14(新疆-乌鲁木齐)	male	41~50 yrs	Xinjiang	a Grade II Level A hospital	undergraduate degree	helpless and miserable resident	Not always.	evaluate patients at preoperative visits	Just ask if I think of it.	Sedation - analgesia - NMBAs	Unassisted ventilation	There is no NMT monitors device	wait for the effects of drug wear off, airway protection reflex recovery then extubation	Not the same. Give 1 to 2 times ED95 when laryngeal mask is placed	cisatracurium	5 s uniform	3 minutes	1 hour, 1/5 to 1/3 of the initial dose	Normal muscle relax, 2 times ED95	Give a sedative or a deeper anesthetic	half an hour	Use the same muscle relaxant consistently	Ideal weight =[height -80] *0.7	whether the patient is conscious,cough and swallowing reflex is restored	Wait patiently for the patient's spontaneous breathing to return before giving it	arrhythmias, especially atrioventricular block┋mechanical intestinal obstruction	arrhythmia┋prostatic hypertrophy and urinary tract obstruction┋CHF(congestive heart-failure)┋CHD(coronary heart disease)┋mitral stenosis	glucocorticoids
36	2021/5/19 21:06:49	343s	wechat	N/A	171.216.199.194(四川-成都)	male	41~50 yrs	Sichuan	a Grade III Level A hospital	undergraduate degree	associate chief physicians	Yes,I will.	evaluate patients at preoperative visits	Be sure to ask.	Sedation - NMBAs - analgesia	Help to breathe	No,I don't.	wait for the effects of drug wear off, airway protection reflex recovery then extubation	Same, give 2~3 times ED95	vecuronium	5 s uniform	3 minutes	1 hour，1/3 to 1/2 of the initial dose	Normal muscle relax, 2 times ED95	Really really give 1/5 to 1/3 of the initial dose of muscle relaxation	depends on the length of the operation	Use the same muscle relaxant consistently	Ideal weight =[height -80] *0.7	whether the patient is conscious,cough and swallowing reflex is restored	Wait patiently for the patient's spontaneous breathing to return before giving it	bronchial asthma┋arrhythmias, especially atrioventricular block┋myocardial ischemia, severe valve stenosis┋mechanical intestinal obstruction┋urinary tract infection or urinary tract obstruction┋pregnant woman┋allergic to bromide	spastic palsy with brain injury in children┋arrhythmia┋reflux esophagitis┋the movement of the esophagus and stomach is reduced┋glaucoma┋UC(ulcerative colitis)┋prostatic hypertrophy and urinary tract obstruction┋CHF(congestive heart-failure)┋CHD(coronary heart disease)┋mitral stenosis	Do not give medication and wait for symptoms to subside naturally
37	2021/5/19 21:07:14	142s	wechat	N/A	60.182.209.207(浙江-金华)	female	31~40 yrs	Zhejiang	a Grade II Level B hospital	undergraduate degree	middle-aged attending physician	Not always.	airway evaluation was performed after the patient entered the operating room	Be sure to ask.	Analgesia - sedation - NMBAs	Control breathing	There is no NMT monitors device	wait for the effects of drug wear off, airway protection reflex recovery then extubation	Not the same. Give 1 to 2 times ED95 when laryngeal mask is placed	cisatracurium	Not less than 30s turtle speed	3 minutes	1 hour，1/3 to 1/2 of the initial dose	Normal muscle relax, 2 times ED95	Give the patient normal saline and tell the surgeon that muscle relaxants have been added	depends on the length of the operation	Use the same muscle relaxant consistently	the actual body weight	sustained head lift(5 sec)┋normal vital capacity,pattern of respiration,oxygen saturation, maximum inspiratory effort&lt;50 cmH2O┋PetCO2 and PaCO2≤45mmHg	Wait patiently for the patient's spontaneous breathing to return before giving it	bronchial asthma┋arrhythmias, especially atrioventricular block┋mechanical intestinal obstruction┋urinary tract infection or urinary tract obstruction	glaucoma┋mitral stenosis	Do not give medication and wait for symptoms to subside naturally
38	2021/5/19 21:07:21	203s	wechat	N/A	112.224.67.147(山东-青岛)	male	26~30 yrs	Shandong	a Grade III Level A hospital	master degree	helpless and miserable resident	Not always.	evaluate patients at preoperative visits	Be sure to ask.	Analgesia - NMBAs - sedation	Unassisted ventilation	There is no NMT monitors device	wait for the effects of drug wear off, airway protection reflex recovery then extubation	Same, give 2~3 times ED95	vecuronium	5 s uniform	3 minutes	1 hour，1/3 to 1/2 of the initial dose	Deep muscle relax, 3 times ED95	Give the patient normal saline and tell the surgeon that muscle relaxants have been added	depends on the length of the operation	Use the same muscle relaxant consistently	Lean body weight= 1.10×TBW – 0.0128×BMI×TBW	whether the patient is conscious,cough and swallowing reflex is restored┋sustained head lift(5 sec)┋normal vital capacity,pattern of respiration,oxygen saturation, maximum inspiratory effort&lt;50 cmH2O┋PetCO2 and PaCO2≤45mmHg	Wait patiently for the patient's spontaneous breathing to return before giving it	bronchial asthma┋arrhythmias, especially atrioventricular block┋myocardial ischemia, severe valve stenosis┋mechanical intestinal obstruction┋urinary tract infection or urinary tract obstruction┋pregnant woman┋allergic to bromide	spastic palsy with brain injury in children┋arrhythmia┋reflux esophagitis┋the movement of the esophagus and stomach is reduced┋glaucoma┋UC(ulcerative colitis)┋prostatic hypertrophy and urinary tract obstruction┋CHF(congestive heart-failure)┋mitral stenosis	glucocorticoids
39	2021/5/19 21:07:30	102s	wechat	N/A	221.222.20.6(北京-北京)	male	31~40 yrs	Beijing (capital)	a Grade III Level A hospital	doctorate degree	middle-aged attending physician	Yes,I will.	evaluate patients at preoperative visits	Be sure to ask.	Analgesia - sedation - NMBAs	Help to breathe	No,I don't.	wait for the effects of drug wear off, airway protection reflex recovery then extubation	Not the same. Give 1 to 2 times ED95 when laryngeal mask is placed	rocuronium	5 s uniform	3 minutes	1 hour, 1/5 to 1/3 of the initial dose	Normal muscle relax, 2 times ED95	Really really give 1/5 to 1/3 of the initial dose of muscle relaxation	depends on the length of the operation	Use the same muscle relaxant consistently	Ideal weight =[height -80] *0.7	whether the patient is conscious,cough and swallowing reflex is restored┋sustained head lift(5 sec)┋normal vital capacity,pattern of respiration,oxygen saturation, maximum inspiratory effort&lt;50 cmH2O┋PetCO2 and PaCO2≤45mmHg	Wait patiently for the patient's spontaneous breathing to return before giving it	bronchial asthma┋arrhythmias, especially atrioventricular block┋myocardial ischemia, severe valve stenosis┋mechanical intestinal obstruction┋urinary tract infection or urinary tract obstruction┋pregnant woman┋allergic to bromide	spastic palsy with brain injury in children┋arrhythmia┋reflux esophagitis┋the movement of the esophagus and stomach is reduced┋glaucoma┋UC(ulcerative colitis)┋prostatic hypertrophy and urinary tract obstruction┋CHF(congestive heart-failure)┋CHD(coronary heart disease)┋mitral stenosis	glucocorticoids
40	2021/5/19 21:07:31	133s	wechat	N/A	211.97.131.54(福建-厦门)	male	31~40 yrs	Fujian	a Grade II Level A hospital	undergraduate degree	middle-aged attending physician	Yes,I will.	airway evaluation was performed after the patient entered the operating room	No, I won't.	Sedation - NMBAs - analgesia	Help to breathe	No,I don't.	wait for the effects of drug wear off, airway protection reflex recovery then extubation	Not the same. Give 1 to 2 times ED95 when laryngeal mask is placed	cisatracurium	5 s uniform	3 minutes	1 hour, 1/5 to 1/3 of the initial dose	Normal muscle relax, 2 times ED95	Really really give 1/5 to 1/3 of the initial dose of muscle relaxation	half an hour	Use the same muscle relaxant consistently	Ideal weight =[height -80] *0.7	whether the patient is conscious,cough and swallowing reflex is restored┋sustained head lift(5 sec)	Wait patiently for the patient's spontaneous breathing to return before giving it	bronchial asthma┋arrhythmias, especially atrioventricular block┋myocardial ischemia, severe valve stenosis	spastic palsy with brain injury in children┋reflux esophagitis┋the movement of the esophagus and stomach is reduced	glucocorticoids
41	2021/5/19 21:07:35	297s	wechat	N/A	117.189.127.201(贵州-黔东南)	male	26~30 yrs	Guizhou	a Grade III Level A hospital	undergraduate degree	helpless and miserable resident	Not always.	evaluate patients at preoperative visits	Be sure to ask.	Analgesia - sedation - NMBAs	Unassisted ventilation	There is no NMT monitors device	give neostigmine and atropine then extubated	Not the same. Give 1 to 2 times ED95 when laryngeal mask is placed	cisatracurium	5 s uniform	3 minutes	1 hour, 1/5 to 1/3 of the initial dose	Normal muscle relax, 2 times ED95	Really really give 1/5 to 1/3 of the initial dose of muscle relaxation	depends on the length of the operation	Use the same muscle relaxant consistently	Ideal weight =[height -80] *0.7	whether the patient is conscious,cough and swallowing reflex is restored┋normal vital capacity,pattern of respiration,oxygen saturation, maximum inspiratory effort&lt;50 cmH2O┋PetCO2 and PaCO2≤45mmHg	Wait patiently for the patient's spontaneous breathing to return before giving it	bronchial asthma┋arrhythmias, especially atrioventricular block┋myocardial ischemia, severe valve stenosis┋urinary tract infection or urinary tract obstruction┋pregnant woman┋allergic to bromide	spastic palsy with brain injury in children┋arrhythmia┋glaucoma┋prostatic hypertrophy and urinary tract obstruction┋CHF(congestive heart-failure)	glucocorticoids
42	2021/5/19 21:08:01	222s	wechat	N/A	101.80.89.119(上海-上海)	male	31~40 yrs	Shanghai	a Grade III Level A hospital	master degree	middle-aged attending physician	Not always.	airway evaluation was performed after the patient entered the operating room	Just ask if I think of it.	NMBAs - analgesia - sedation	Unassisted ventilation	No,I don't.	wait for the effects of drug wear off, airway protection reflex recovery then extubation	Not the same. Give 1 to 2 times ED95 when laryngeal mask is placed	cisatracurium	5 s uniform	3 minutes	0.5 hour, 1/5~1/3 of initial dose	Normal muscle relax, 2 times ED95	Really really give 1/5 to 1/3 of the initial dose of muscle relaxation	half an hour	Use the same muscle relaxant consistently	Ideal weight =[height -80] *0.7	whether the patient is conscious,cough and swallowing reflex is restored┋normal vital capacity,pattern of respiration,oxygen saturation, maximum inspiratory effort&lt;50 cmH2O┋PetCO2 and PaCO2≤45mmHg	Wait patiently for the patient's spontaneous breathing to return before giving it	bronchial asthma┋arrhythmias, especially atrioventricular block┋myocardial ischemia, severe valve stenosis┋mechanical intestinal obstruction┋urinary tract infection or urinary tract obstruction┋pregnant woman┋allergic to bromide	spastic palsy with brain injury in children┋arrhythmia┋glaucoma┋prostatic hypertrophy and urinary tract obstruction┋CHF(congestive heart-failure)┋CHD(coronary heart disease)┋mitral stenosis	glucocorticoids
43	2021/5/19 21:08:06	428s	wechat	N/A	103.85.144.114(贵州-贵阳)	male	31~40 yrs	Guizhou	a Grade I hospital	undergraduate degree	middle-aged attending physician	Yes,I will.	evaluate patients at preoperative visits	Be sure to ask.	Sedation - analgesia - NMBAs	Help to breathe	There is no NMT monitors device	wait for the effects of drug wear off, airway protection reflex recovery then extubation	Not the same. Give 1 to 2 times ED95 when laryngeal mask is placed	rocuronium	Not less than 30s turtle speed	3 minutes	1 hour, 1/5 to 1/3 of the initial dose	Normal muscle relax, 2 times ED95	Give a sedative or a deeper anesthetic	half an hour	Use the same muscle relaxant consistently	Ideal weight =[height -80] *0.7	whether the patient is conscious,cough and swallowing reflex is restored┋normal vital capacity,pattern of respiration,oxygen saturation, maximum inspiratory effort&lt;50 cmH2O	Wait patiently for the patient's spontaneous breathing to return before giving it	arrhythmias, especially atrioventricular block┋myocardial ischemia, severe valve stenosis┋mechanical intestinal obstruction┋urinary tract infection or urinary tract obstruction	arrhythmia┋glaucoma┋CHF(congestive heart-failure)┋CHD(coronary heart disease)┋mitral stenosis	glucocorticoids
44	2021/5/19 21:08:22	169s	wechat	N/A	61.48.210.6(北京-北京)	female	26~30 yrs	Beijing (capital)	a Grade III Level B hospital	master degree	middle-aged attending physician	Not always.	evaluate patients at preoperative visits	Be sure to ask.	Analgesia - sedation - NMBAs	Help to breathe	Yes,I will.	give Sugammadex Sodium then extubated	Not the same. Give 1 to 2 times ED95 when laryngeal mask is placed	rocuronium	5 s uniform	3 minutes	1 hour, 1/5 to 1/3 of the initial dose	Normal muscle relax, 2 times ED95	Give a sedative or a deeper anesthetic	depends on the length of the operation	Thousands of choices, take your pick	Lean body weight= 1.10×TBW – 0.0128×BMI×TBW	whether the patient is conscious,cough and swallowing reflex is restored┋normal vital capacity,pattern of respiration,oxygen saturation, maximum inspiratory effort&lt;50 cmH2O	Wait patiently for the patient's spontaneous breathing to return before giving it	arrhythmias, especially atrioventricular block┋myocardial ischemia, severe valve stenosis┋mechanical intestinal obstruction┋allergic to bromide	glaucoma┋CHF(congestive heart-failure)┋mitral stenosis	Do not give medication and wait for symptoms to subside naturally
45	2021/5/19 21:08:25	404s	wechat	N/A	101.240.51.152(北京-北京)	male	26~30 yrs	Guizhou	a Grade II Level A hospital	undergraduate degree	helpless and miserable resident	Not always.	evaluate patients at preoperative visits	Be sure to ask.	Sedation - analgesia - NMBAs	Help to breathe	There is no NMT monitors device	give neostigmine and atropine then extubated	Not the same. Give 1 to 2 times ED95 when laryngeal mask is placed	rocuronium	5 s uniform	3 minutes	1 hour, 1/5 to 1/3 of the initial dose	Normal muscle relax, 2 times ED95	Give a sedative or a deeper anesthetic	an hour	Thousands of choices, take your pick	Ideal weight =[height -80] *0.7	whether the patient is conscious,cough and swallowing reflex is restored┋normal vital capacity,pattern of respiration,oxygen saturation, maximum inspiratory effort&lt;50 cmH2O┋PetCO2 and PaCO2≤45mmHg	Wait patiently for the patient's spontaneous breathing to return before giving it	bronchial asthma┋arrhythmias, especially atrioventricular block┋myocardial ischemia, severe valve stenosis┋mechanical intestinal obstruction┋pregnant woman┋allergic to bromide	glaucoma┋prostatic hypertrophy and urinary tract obstruction┋CHF(congestive heart-failure)┋CHD(coronary heart disease)	glucocorticoids
46	2021/5/19 21:08:42	338s	wechat	N/A	171.34.212.15(江西-南昌)	female	31~40 yrs	Jiangxi	a Grade II Level A hospital	undergraduate degree	helpless and miserable resident	Not always.	evaluate patients at preoperative visits	Be sure to ask.	Analgesia - sedation - NMBAs	Help to breathe	There is no NMT monitors device	wait for the effects of drug wear off, airway protection reflex recovery then extubation	I don't give NMBAs while the laryngeal mask was ventilating	rocuronium	5 s uniform	3 minutes	1 hour, 1/5 to 1/3 of the initial dose	Deep muscle relax, 3 times ED95	Give a sedative or a deeper anesthetic	half an hour	Use the same muscle relaxant consistently	Ideal weight =[height -80] *0.7	whether the patient is conscious,cough and swallowing reflex is restored┋sustained head lift(5 sec)┋normal vital capacity,pattern of respiration,oxygen saturation, maximum inspiratory effort&lt;50 cmH2O	Wait patiently for the patient's spontaneous breathing to return before giving it	bronchial asthma┋arrhythmias, especially atrioventricular block┋mechanical intestinal obstruction┋urinary tract infection or urinary tract obstruction┋allergic to bromide	glaucoma┋prostatic hypertrophy and urinary tract obstruction	antihistamine drug
47	2021/5/19 21:10:01	267s	wechat	N/A	112.38.55.188(山东-聊城)	female	31~40 yrs	Shandong	a Grade III Level B hospital	undergraduate degree	helpless and miserable resident	Yes,I will.	evaluate patients at preoperative visits	Just ask if I think of it.	Sedation - analgesia - NMBAs	Unassisted ventilation	No,I don't.	give neostigmine and atropine then extubated	Not the same. Give 1 to 2 times ED95 when laryngeal mask is placed	vecuronium	1-2 s very fast	3 minutes	It's too much trouble to give the drug, direct intravenous pump	Normal muscle relax, 2 times ED95	Give a sedative or a deeper anesthetic	depends on the length of the operation	Use the same muscle relaxant consistently	Ideal weight =[height -80] *0.7	whether the patient is conscious,cough and swallowing reflex is restored	Wait patiently for the patient's spontaneous breathing to return before giving it	bronchial asthma┋arrhythmias, especially atrioventricular block┋myocardial ischemia, severe valve stenosis┋mechanical intestinal obstruction┋pregnant woman┋allergic to bromide	arrhythmia┋glaucoma┋CHF(congestive heart-failure)┋CHD(coronary heart disease)┋mitral stenosis	glucocorticoids
48	2021/5/19 21:10:29	289s	wechat	N/A	125.47.91.76(河南-郑州)	male	31~40 yrs	Henan	a Grade III Level A hospital	master degree	middle-aged attending physician	Not always.	evaluate patients at preoperative visits	Be sure to ask.	Sedation - NMBAs - analgesia	Unassisted ventilation	No,I don't.	wait for the effects of drug wear off, airway protection reflex recovery then extubation	Not the same. Give 1 to 2 times ED95 when laryngeal mask is placed	cisatracurium	1-2 s very fast	3 minutes	1 hour, 1/5 to 1/3 of the initial dose	Deep muscle relax, 3 times ED95	Really really give 1/5 to 1/3 of the initial dose of muscle relaxation	depends on the length of the operation	Use the same muscle relaxant consistently	Ideal weight =[height -80] *0.7	normal vital capacity,pattern of respiration,oxygen saturation, maximum inspiratory effort&lt;50 cmH2O┋PetCO2 and PaCO2≤45mmHg	Wait patiently for the patient's spontaneous breathing to return before giving it	bronchial asthma┋myocardial ischemia, severe valve stenosis┋mechanical intestinal obstruction┋urinary tract infection or urinary tract obstruction┋pregnant woman┋allergic to bromide	spastic palsy with brain injury in children┋arrhythmia┋reflux esophagitis┋the movement of the esophagus and stomach is reduced┋glaucoma┋UC(ulcerative colitis)┋prostatic hypertrophy and urinary tract obstruction┋CHF(congestive heart-failure)┋CHD(coronary heart disease)┋mitral stenosis	Do not give medication and wait for symptoms to subside naturally
49	2021/5/19 21:10:37	363s	wechat	N/A	117.148.126.175(浙江-湖州)	male	31~40 yrs	Zhejiang	a Grade III Level B hospital	undergraduate degree	middle-aged attending physician	Not always.	evaluate patients at preoperative visits	Just ask if I think of it.	Sedation - analgesia - NMBAs	Help to breathe	Yes,I will.	wait for the effects of drug wear off, airway protection reflex recovery then extubation	Same, give 2~3 times ED95	rocuronium	5 s uniform	3 minutes	1 hour, 1/5 to 1/3 of the initial dose	Normal muscle relax, 2 times ED95	Give a sedative or a deeper anesthetic	depends on the length of the operation	Thousands of choices, take your pick	Ideal weight =[height -80] *0.7	whether the patient is conscious,cough and swallowing reflex is restored┋normal vital capacity,pattern of respiration,oxygen saturation, maximum inspiratory effort&lt;50 cmH2O┋PetCO2 and PaCO2≤45mmHg	Wait patiently for the patient's spontaneous breathing to return before giving it	bronchial asthma┋arrhythmias, especially atrioventricular block┋myocardial ischemia, severe valve stenosis┋mechanical intestinal obstruction┋urinary tract infection or urinary tract obstruction┋allergic to bromide	spastic palsy with brain injury in children┋arrhythmia┋the movement of the esophagus and stomach is reduced┋glaucoma┋UC(ulcerative colitis)┋prostatic hypertrophy and urinary tract obstruction┋CHF(congestive heart-failure)┋CHD(coronary heart disease)	Do not give medication and wait for symptoms to subside naturally
50	2021/5/19 21:10:45	280s	wechat	N/A	115.60.104.234(河南-郑州)	female	31~40 yrs	Henan	a Grade II Level A hospital	undergraduate degree	middle-aged attending physician	Not always.	evaluate patients at preoperative visits	Be sure to ask.	Analgesia - NMBAs - sedation	Help to breathe	There is no NMT monitors device	give neostigmine and atropine then extubated	Not the same. Give 1 to 2 times ED95 when laryngeal mask is placed	vecuronium	5 s uniform	3 minutes	1 hour, 1/5 to 1/3 of the initial dose	Normal muscle relax, 2 times ED95	Really really give 1/5 to 1/3 of the initial dose of muscle relaxation	depends on the length of the operation	Use the same muscle relaxant consistently	Ideal weight =[height -80] *0.7	whether the patient is conscious,cough and swallowing reflex is restored	Wait patiently for the patient's spontaneous breathing to return before giving it	bronchial asthma┋arrhythmias, especially atrioventricular block┋allergic to bromide	glaucoma┋prostatic hypertrophy and urinary tract obstruction	glucocorticoids
51	2021/5/19 21:11:10	392s	wechat	N/A	106.120.106.110(北京-北京)	male	31~40 yrs	Beijing (capital)	a Grade III Level A hospital	master degree	middle-aged attending physician	Yes,I will.	evaluate patients at preoperative visits	Be sure to ask.	Analgesia - sedation - NMBAs	Help to breathe	No,I don't.	give neostigmine and atropine then extubated	Not the same. Give 1 to 2 times ED95 when laryngeal mask is placed	rocuronium	5 s uniform	in a minute	1 hour, 1/5 to 1/3 of the initial dose	Normal muscle relax, 2 times ED95	Really really give 1/5 to 1/3 of the initial dose of muscle relaxation	depends on the length of the operation	Use the same muscle relaxant consistently	the actual body weight	whether the patient is conscious,cough and swallowing reflex is restored┋sustained head lift(5 sec)┋normal vital capacity,pattern of respiration,oxygen saturation, maximum inspiratory effort&lt;50 cmH2O┋PetCO2 and PaCO2≤45mmHg	Wait patiently for the patient's spontaneous breathing to return before giving it	bronchial asthma┋arrhythmias, especially atrioventricular block┋myocardial ischemia, severe valve stenosis	glaucoma┋prostatic hypertrophy and urinary tract obstruction┋CHF(congestive heart-failure)┋CHD(coronary heart disease)┋mitral stenosis	Do not give medication and wait for symptoms to subside naturally
52	2021/5/19 21:11:24	181s	wechat	N/A	117.136.72.51(云南-昆明)	male	26~30 yrs	Yunnan	a Grade III Level A hospital	master degree	helpless and miserable resident	Yes,I will.	evaluate patients at preoperative visits	Be sure to ask.	Analgesia - sedation - NMBAs	Help to breathe	There is no NMT monitors device	wait for the effects of drug wear off, airway protection reflex recovery then extubation	Not the same. Give 1 to 2 times ED95 when laryngeal mask is placed	rocuronium	5 s uniform	5 minutes	1 hour, 1/5 to 1/3 of the initial dose	Deep muscle relax, 3 times ED95	Give a sedative or a deeper anesthetic	depends on the length of the operation	Use the same muscle relaxant consistently	Lean body weight= 1.10×TBW – 0.0128×BMI×TBW	whether the patient is conscious,cough and swallowing reflex is restored┋normal vital capacity,pattern of respiration,oxygen saturation, maximum inspiratory effort&lt;50 cmH2O	Wait patiently for the patient's spontaneous breathing to return before giving it	bronchial asthma┋arrhythmias, especially atrioventricular block┋myocardial ischemia, severe valve stenosis┋mechanical intestinal obstruction┋urinary tract infection or urinary tract obstruction┋pregnant woman┋allergic to bromide	spastic palsy with brain injury in children┋arrhythmia┋reflux esophagitis┋the movement of the esophagus and stomach is reduced┋glaucoma┋UC(ulcerative colitis)┋prostatic hypertrophy and urinary tract obstruction┋CHF(congestive heart-failure)┋CHD(coronary heart disease)┋mitral stenosis	glucocorticoids
53	2021/5/19 21:12:02	263s	wechat	N/A	117.148.69.128(浙江-湖州)	female	18~25 yrs	Zhejiang	a Grade III Level B hospital	undergraduate degree	helpless and miserable resident	Not always.	airway evaluation was performed after the patient entered the operating room	Be sure to ask.	Analgesia - sedation - NMBAs	Help to breathe	Yes,I will.	wait for the effects of drug wear off, airway protection reflex recovery then extubation	Not the same. Give 1 to 2 times ED95 when laryngeal mask is placed	rocuronium	5 s uniform	3 minutes	1 hour, 1/5 to 1/3 of the initial dose	Normal muscle relax, 2 times ED95	Really really give 1/5 to 1/3 of the initial dose of muscle relaxation	depends on the length of the operation	Thousands of choices, take your pick	Ideal weight =[height -80] *0.7	whether the patient is conscious,cough and swallowing reflex is restored┋normal vital capacity,pattern of respiration,oxygen saturation, maximum inspiratory effort&lt;50 cmH2O┋PetCO2 and PaCO2≤45mmHg	Wait patiently for the patient's spontaneous breathing to return before giving it	bronchial asthma┋arrhythmias, especially atrioventricular block┋myocardial ischemia, severe valve stenosis┋mechanical intestinal obstruction┋urinary tract infection or urinary tract obstruction┋pregnant woman┋allergic to bromide	spastic palsy with brain injury in children┋glaucoma┋UC(ulcerative colitis)┋prostatic hypertrophy and urinary tract obstruction┋CHF(congestive heart-failure)┋CHD(coronary heart disease)	glucocorticoids
54	2021/5/19 21:12:21	264s	wechat	N/A	182.100.223.237(江西-吉安)	male	41~50 yrs	Jiangxi	a Grade II Level A hospital	undergraduate degree	associate chief physicians	Yes,I will.	evaluate patients at preoperative visits	Be sure to ask.	Sedation - analgesia - NMBAs	Help to breathe	No,I don't.	give neostigmine and atropine then extubated	I don't give NMBAs while the laryngeal mask was ventilating	cisatracurium	1-2 s very fast	3 minutes	0.5 hour, 1/5~1/3 of initial dose	Deep muscle relax, 3 times ED95	Really really give 1/5 to 1/3 of the initial dose of muscle relaxation	half an hour	Use the same muscle relaxant consistently	Lean body weight= 1.10×TBW – 0.0128×BMI×TBW	whether the patient is conscious,cough and swallowing reflex is restored┋sustained head lift(5 sec)┋normal vital capacity,pattern of respiration,oxygen saturation, maximum inspiratory effort&lt;50 cmH2O	Wait patiently for the patient's spontaneous breathing to return before giving it	arrhythmias, especially atrioventricular block┋myocardial ischemia, severe valve stenosis	spastic palsy with brain injury in children┋arrhythmia┋glaucoma┋prostatic hypertrophy and urinary tract obstruction┋CHF(congestive heart-failure)┋CHD(coronary heart disease)┋mitral stenosis	glucocorticoids
55	2021/5/19 21:12:39	160s	wechat	N/A	153.0.153.116(海南-海口)	male	41~50 yrs	Hainan	a Grade II Level A hospital	undergraduate degree	middle-aged attending physician	Not always.	evaluate patients at preoperative visits	Be sure to ask.	Sedation - NMBAs - analgesia	Unassisted ventilation	There is no NMT monitors device	wait for the effects of drug wear off, airway protection reflex recovery then extubation	Not the same. Give 1 to 2 times ED95 when laryngeal mask is placed	cisatracurium	5 s uniform	3 minutes	0.5 hour, 1/5~1/3 of initial dose	Normal muscle relax, 2 times ED95	Give a sedative or a deeper anesthetic	half an hour	Use the same muscle relaxant consistently	Ideal weight =[height -80] *0.7	sustained head lift(5 sec)	Give it at the end of the operation, whether the patient's spontaneous breathing returns or not	bronchial asthma┋myocardial ischemia, severe valve stenosis┋mechanical intestinal obstruction┋urinary tract infection or urinary tract obstruction	spastic palsy with brain injury in children┋arrhythmia┋glaucoma┋prostatic hypertrophy and urinary tract obstruction┋CHD(coronary heart disease)┋mitral stenosis	Do not give medication and wait for symptoms to subside naturally
56	2021/5/19 21:13:04	782s	wechat	N/A	122.232.52.172(浙江-金华)	male	26~30 yrs	Zhejiang	a Grade III Level B hospital	undergraduate degree	helpless and miserable resident	Not always.	evaluate patients at preoperative visits	Be sure to ask.	Analgesia - sedation - NMBAs	Unassisted ventilation	No,I don't.	give neostigmine and atropine then extubated	Same, give 2~3 times ED95	rocuronium	5 s uniform	3 minutes	It's too much trouble to give the drug, direct intravenous pump	Normal muscle relax, 2 times ED95	Give a sedative or a deeper anesthetic	depends on the length of the operation	Thousands of choices, take your pick	the actual body weight	normal vital capacity,pattern of respiration,oxygen saturation, maximum inspiratory effort&lt;50 cmH2O	Wait patiently for the patient's spontaneous breathing to return before giving it	arrhythmias, especially atrioventricular block┋myocardial ischemia, severe valve stenosis┋pregnant woman	spastic palsy with brain injury in children┋arrhythmia┋glaucoma	glucocorticoids
57	2021/5/19 21:13:07	185s	wechat	N/A	112.224.145.239(山东-临沂)	male	31~40 yrs	Shandong	a Grade III Level B hospital	undergraduate degree	middle-aged attending physician	Yes,I will.	airway evaluation was performed after the patient entered the operating room	Just ask if I think of it.	Analgesia - NMBAs - sedation	Help to breathe	No,I don't.	give neostigmine and atropine then extubated	Same, give 2~3 times ED95	cisatracurium	5 s uniform	3 minutes	1 hour, 1/5 to 1/3 of the initial dose	Normal muscle relax, 2 times ED95	Really really give 1/5 to 1/3 of the initial dose of muscle relaxation	an hour	Use the same muscle relaxant consistently	Ideal weight =[height -80] *0.7	whether the patient is conscious,cough and swallowing reflex is restored┋normal vital capacity,pattern of respiration,oxygen saturation, maximum inspiratory effort&lt;50 cmH2O	Wait patiently for the patient's spontaneous breathing to return before giving it	arrhythmias, especially atrioventricular block┋mechanical intestinal obstruction	glaucoma┋CHD(coronary heart disease)┋mitral stenosis	glucocorticoids
58	2021/5/19 21:13:34	404s	wechat	N/A	116.178.222.19(新疆-乌鲁木齐)	male	31~40 yrs	Xinjiang	a Grade III Level A hospital	master degree	helpless and miserable resident	Yes,I will.	evaluate patients at preoperative visits	Be sure to ask.	Sedation - NMBAs - analgesia	Help to breathe	No,I don't.	wait for the effects of drug wear off, airway protection reflex recovery then extubation	Not the same. Give 1 to 2 times ED95 when laryngeal mask is placed	rocuronium	5 s uniform	3 minutes	1 hour，1/3 to 1/2 of the initial dose	Deep muscle relax, 3 times ED95	Give the patient normal saline and tell the surgeon that muscle relaxants have been added	half an hour	Use the same muscle relaxant consistently	Ideal weight =[height -80] *0.7	whether the patient is conscious,cough and swallowing reflex is restored	Wait patiently for the patient's spontaneous breathing to return before giving it	arrhythmias, especially atrioventricular block┋myocardial ischemia, severe valve stenosis┋allergic to bromide	glaucoma	Do not give medication and wait for symptoms to subside naturally
59	2021/5/19 21:13:37	202s	wechat	N/A	223.107.252.78(江苏-泰州)	female	26~30 yrs	Jiangsu	a Grade III Level A hospital	master degree	helpless and miserable resident	Not always.	evaluate patients at preoperative visits	Be sure to ask.	Analgesia - sedation - NMBAs	Help to breathe	There is no NMT monitors device	wait for the effects of drug wear off, airway protection reflex recovery then extubation	Same, give 2~3 times ED95	rocuronium	5 s uniform	5 minutes	1 hour, 1/5 to 1/3 of the initial dose	Deep muscle relax, 3 times ED95	Really really give 1/5 to 1/3 of the initial dose of muscle relaxation	depends on the length of the operation	Thousands of choices, take your pick	Lean body weight= 1.10×TBW – 0.0128×BMI×TBW	whether the patient is conscious,cough and swallowing reflex is restored┋sustained head lift(5 sec)┋normal vital capacity,pattern of respiration,oxygen saturation, maximum inspiratory effort&lt;50 cmH2O┋PetCO2 and PaCO2≤45mmHg	Wait patiently for the patient's spontaneous breathing to return before giving it	arrhythmias, especially atrioventricular block┋myocardial ischemia, severe valve stenosis┋mechanical intestinal obstruction┋pregnant woman	arrhythmia┋glaucoma┋prostatic hypertrophy and urinary tract obstruction┋CHF(congestive heart-failure)┋CHD(coronary heart disease)	glucocorticoids
60	2021/5/19 21:14:00	510s	wechat	N/A	122.231.84.211(浙江-杭州)	male	41~50 yrs	Zhejiang	a Grade III Level A hospital	doctorate degree	middle-aged attending physician	Not always.	airway evaluation was performed after the patient entered the operating room	Just ask if I think of it.	Analgesia - NMBAs - sedation	Unassisted ventilation	There is no NMT monitors device	wait for the effects of drug wear off, airway protection reflex recovery then extubation	I don't give NMBAs while the laryngeal mask was ventilating	vecuronium	1-2 s very fast	in a minute	1 hour, 1/5 to 1/3 of the initial dose	Normal muscle relax, 2 times ED95	Give a sedative or a deeper anesthetic	depends on the length of the operation	Thousands of choices, take your pick	Lean body weight= 1.10×TBW – 0.0128×BMI×TBW	whether the patient is conscious,cough and swallowing reflex is restored┋sustained head lift(5 sec)	Wait patiently for the patient's spontaneous breathing to return before giving it	bronchial asthma┋arrhythmias, especially atrioventricular block┋myocardial ischemia, severe valve stenosis┋mechanical intestinal obstruction┋urinary tract infection or urinary tract obstruction┋pregnant woman┋allergic to bromide	spastic palsy with brain injury in children┋arrhythmia┋reflux esophagitis┋the movement of the esophagus and stomach is reduced┋glaucoma┋UC(ulcerative colitis)┋prostatic hypertrophy and urinary tract obstruction┋CHF(congestive heart-failure)┋CHD(coronary heart disease)┋mitral stenosis	Do not give medication and wait for symptoms to subside naturally
61	2021/5/19 21:14:05	364s	wechat	N/A	223.104.26.190(西藏-拉萨)	female	31~40 yrs	Tianjin	a Grade III Level A hospital	master degree	middle-aged attending physician	Yes,I will.	evaluate patients at preoperative visits	Be sure to ask.	Sedation - analgesia - NMBAs	Help to breathe	No,I don't.	give neostigmine and atropine then extubated	Not the same. Give 1 to 2 times ED95 when laryngeal mask is placed	cisatracurium	5 s uniform	3 minutes	1 hour, 1/5 to 1/3 of the initial dose	Deep muscle relax, 3 times ED95	Really really give 1/5 to 1/3 of the initial dose of muscle relaxation	half an hour	Use the same muscle relaxant consistently	Lean body weight= 1.10×TBW – 0.0128×BMI×TBW	whether the patient is conscious,cough and swallowing reflex is restored┋sustained head lift(5 sec)┋normal vital capacity,pattern of respiration,oxygen saturation, maximum inspiratory effort&lt;50 cmH2O┋PetCO2 and PaCO2≤45mmHg	Wait patiently for the patient's spontaneous breathing to return before giving it	bronchial asthma┋arrhythmias, especially atrioventricular block┋myocardial ischemia, severe valve stenosis┋mechanical intestinal obstruction┋urinary tract infection or urinary tract obstruction┋pregnant woman┋allergic to bromide	spastic palsy with brain injury in children┋arrhythmia┋reflux esophagitis┋the movement of the esophagus and stomach is reduced┋glaucoma┋UC(ulcerative colitis)┋prostatic hypertrophy and urinary tract obstruction┋CHF(congestive heart-failure)┋CHD(coronary heart disease)┋mitral stenosis	antihistamine drug
62	2021/5/19 21:14:15	236s	wechat	N/A	110.82.55.163(福建-漳州)	male	26~30 yrs	Fujian	a Grade III Level B hospital	undergraduate degree	helpless and miserable resident	Not always.	airway evaluation was performed after the patient entered the operating room	Just ask if I think of it.	Analgesia - NMBAs - sedation	Unassisted ventilation	There is no NMT monitors device	give neostigmine and atropine then extubated	Same, give 2~3 times ED95	cisatracurium	1-2 s very fast	3 minutes	1 hour, 1/5 to 1/3 of the initial dose	Normal muscle relax, 2 times ED95	Give a sedative or a deeper anesthetic	depends on the length of the operation	Use the same muscle relaxant consistently	Ideal weight =[height -80] *0.7	whether the patient is conscious,cough and swallowing reflex is restored┋normal vital capacity,pattern of respiration,oxygen saturation, maximum inspiratory effort&lt;50 cmH2O┋PetCO2 and PaCO2≤45mmHg	Wait patiently for the patient's spontaneous breathing to return before giving it	bronchial asthma┋arrhythmias, especially atrioventricular block┋myocardial ischemia, severe valve stenosis┋mechanical intestinal obstruction┋allergic to bromide	arrhythmia┋glaucoma┋prostatic hypertrophy and urinary tract obstruction┋CHF(congestive heart-failure)┋CHD(coronary heart disease)┋mitral stenosis	glucocorticoids
63	2021/5/19 21:14:59	278s	wechat	N/A	223.97.208.15(山东-潍坊)	male	31~40 yrs	Shandong	a Grade II Level A hospital	master degree	middle-aged attending physician	Yes,I will.	evaluate patients at preoperative visits	Be sure to ask.	Sedation - NMBAs - analgesia	Help to breathe	There is no NMT monitors device	wait for the effects of drug wear off, airway protection reflex recovery then extubation	Not the same. Give 1 to 2 times ED95 when laryngeal mask is placed	vecuronium	5 s uniform	3 minutes	1 hour, 1/5 to 1/3 of the initial dose	Deep muscle relax, 3 times ED95	Really really give 1/5 to 1/3 of the initial dose of muscle relaxation	depends on the length of the operation	Use the same muscle relaxant consistently	Ideal weight =[height -80] *0.7	whether the patient is conscious,cough and swallowing reflex is restored┋sustained head lift(5 sec)┋normal vital capacity,pattern of respiration,oxygen saturation, maximum inspiratory effort&lt;50 cmH2O┋PetCO2 and PaCO2≤45mmHg	Wait patiently for the patient's spontaneous breathing to return before giving it	bronchial asthma┋arrhythmias, especially atrioventricular block┋myocardial ischemia, severe valve stenosis┋mechanical intestinal obstruction┋allergic to bromide	arrhythmia┋glaucoma┋prostatic hypertrophy and urinary tract obstruction┋CHD(coronary heart disease)┋mitral stenosis	glucocorticoids
64	2021/5/19 21:15:10	400s	wechat	N/A	219.232.77.32(广西-南宁)	female	31~40 yrs	Guangxi	a Grade III Level A hospital	undergraduate degree	associate chief physicians	Not always.	evaluate patients at preoperative visits	Be sure to ask.	Sedation - analgesia - NMBAs	Help to breathe	Yes,I will.	wait for the effects of drug wear off, airway protection reflex recovery then extubation	Not the same. Give 1 to 2 times ED95 when laryngeal mask is placed	rocuronium	5 s uniform	5 minutes	1 hour, 1/5 to 1/3 of the initial dose	Deep muscle relax, 3 times ED95	Really really give 1/5 to 1/3 of the initial dose of muscle relaxation	depends on the length of the operation	Use the same muscle relaxant consistently	Ideal weight =[height -80] *0.7	whether the patient is conscious,cough and swallowing reflex is restored┋sustained head lift(5 sec)┋normal vital capacity,pattern of respiration,oxygen saturation, maximum inspiratory effort&lt;50 cmH2O┋PetCO2 and PaCO2≤45mmHg	Wait patiently for the patient's spontaneous breathing to return before giving it	bronchial asthma┋arrhythmias, especially atrioventricular block┋myocardial ischemia, severe valve stenosis┋mechanical intestinal obstruction┋urinary tract infection or urinary tract obstruction┋allergic to bromide	spastic palsy with brain injury in children┋arrhythmia┋glaucoma┋prostatic hypertrophy and urinary tract obstruction┋CHF(congestive heart-failure)┋CHD(coronary heart disease)┋mitral stenosis	glucocorticoids
65	2021/5/19 21:15:17	155s	wechat	N/A	117.136.40.148(广东-广州)	female	26~30 yrs	Guangdong	a Grade III Level A hospital	master degree	helpless and miserable resident	Yes,I will.	evaluate patients at preoperative visits	Be sure to ask.	Sedation - analgesia - NMBAs	Unassisted ventilation	No,I don't.	wait for the effects of drug wear off, airway protection reflex recovery then extubation	Not the same. Give 1 to 2 times ED95 when laryngeal mask is placed	cisatracurium	5 s uniform	3 minutes	1 hour, 1/5 to 1/3 of the initial dose	Normal muscle relax, 2 times ED95	Give a sedative or a deeper anesthetic	depends on the length of the operation	Use the same muscle relaxant consistently	Ideal weight =[height -80] *0.7	whether the patient is conscious,cough and swallowing reflex is restored┋sustained head lift(5 sec)┋normal vital capacity,pattern of respiration,oxygen saturation, maximum inspiratory effort&lt;50 cmH2O┋PetCO2 and PaCO2≤45mmHg	Wait patiently for the patient's spontaneous breathing to return before giving it	bronchial asthma┋arrhythmias, especially atrioventricular block┋myocardial ischemia, severe valve stenosis┋mechanical intestinal obstruction┋urinary tract infection or urinary tract obstruction┋pregnant woman┋allergic to bromide	spastic palsy with brain injury in children┋arrhythmia┋reflux esophagitis┋the movement of the esophagus and stomach is reduced┋glaucoma┋UC(ulcerative colitis)┋prostatic hypertrophy and urinary tract obstruction┋mitral stenosis	glucocorticoids
66	2021/5/19 21:15:20	257s	wechat	N/A	39.144.100.249(吉林-长春)	male	26~30 yrs	Jilin	a Grade III Level A hospital	undergraduate degree	helpless and miserable resident	Yes,I will.	evaluate patients at preoperative visits	Be sure to ask.	Sedation - analgesia - NMBAs	Help to breathe	I have a NMT monitor, but I don't know how to use it.	wait for the effects of drug wear off, airway protection reflex recovery then extubation	Not the same. Give 1 to 2 times ED95 when laryngeal mask is placed	cisatracurium	5 s uniform	3 minutes	0.5 hour, 1/5~1/3 of initial dose	Normal muscle relax, 2 times ED95	Give a sedative or a deeper anesthetic	depends on the length of the operation	Use the same muscle relaxant consistently	Ideal weight =[height -80] *0.7	whether the patient is conscious,cough and swallowing reflex is restored┋sustained head lift(5 sec)┋normal vital capacity,pattern of respiration,oxygen saturation, maximum inspiratory effort&lt;50 cmH2O	Wait patiently for the patient's spontaneous breathing to return before giving it	bronchial asthma┋arrhythmias, especially atrioventricular block┋myocardial ischemia, severe valve stenosis┋mechanical intestinal obstruction┋pregnant woman	spastic palsy with brain injury in children┋glaucoma┋prostatic hypertrophy and urinary tract obstruction┋CHD(coronary heart disease)	antihistamine drug
67	2021/5/19 21:15:24	291s	wechat	N/A	114.107.100.218(安徽-蚌埠)	female	31~40 yrs	Anhui	a Grade III Level A hospital	master degree	middle-aged attending physician	Not always.	evaluate patients at preoperative visits	Be sure to ask.	Sedation - analgesia - NMBAs	Help to breathe	Yes,I will.	give neostigmine and atropine then extubated	Same, give 2~3 times ED95	cisatracurium	5 s uniform	3 minutes	0.5 hour, 1/5~1/3 of initial dose	Normal muscle relax, 2 times ED95	Really really give 1/5 to 1/3 of the initial dose of muscle relaxation	half an hour	Thousands of choices, take your pick	Ideal weight =[height -80] *0.7	whether the patient is conscious,cough and swallowing reflex is restored┋sustained head lift(5 sec)┋normal vital capacity,pattern of respiration,oxygen saturation, maximum inspiratory effort&lt;50 cmH2O	Wait patiently for the patient's spontaneous breathing to return before giving it	bronchial asthma┋arrhythmias, especially atrioventricular block┋myocardial ischemia, severe valve stenosis┋mechanical intestinal obstruction┋urinary tract infection or urinary tract obstruction┋pregnant woman┋allergic to bromide	spastic palsy with brain injury in children┋arrhythmia┋glaucoma┋CHF(congestive heart-failure)┋CHD(coronary heart disease)┋mitral stenosis	glucocorticoids
68	2021/5/19 21:15:27	316s	wechat	N/A	106.116.59.100(河北-唐山)	male	31~40 yrs	Hebei	a Grade II Level B hospital	undergraduate degree	middle-aged attending physician	Not always.	evaluate patients at preoperative visits	Be sure to ask.	Sedation - NMBAs - analgesia	Help to breathe	There is no NMT monitors device	wait for the effects of drug wear off, airway protection reflex recovery then extubation	Not the same. Give 1 to 2 times ED95 when laryngeal mask is placed	rocuronium	5 s uniform	3 minutes	1 hour, 1/5 to 1/3 of the initial dose	Normal muscle relax, 2 times ED95	Give a sedative or a deeper anesthetic	depends on the length of the operation	Use the same muscle relaxant consistently	Ideal weight =[height -80] *0.7	whether the patient is conscious,cough and swallowing reflex is restored┋sustained head lift(5 sec)┋normal vital capacity,pattern of respiration,oxygen saturation, maximum inspiratory effort&lt;50 cmH2O	Wait patiently for the patient's spontaneous breathing to return before giving it	bronchial asthma┋arrhythmias, especially atrioventricular block┋myocardial ischemia, severe valve stenosis┋mechanical intestinal obstruction┋urinary tract infection or urinary tract obstruction	spastic palsy with brain injury in children┋arrhythmia┋glaucoma┋prostatic hypertrophy and urinary tract obstruction┋CHF(congestive heart-failure)┋mitral stenosis	Do not give medication and wait for symptoms to subside naturally
69	2021/5/19 21:15:33	187s	wechat	N/A	223.67.4.182(江苏-泰州)	male	26~30 yrs	Jiangsu	a Grade III Level B hospital	undergraduate degree	helpless and miserable resident	Yes,I will.	evaluate patients at preoperative visits	Just ask if I think of it.	Sedation - NMBAs - analgesia	Unassisted ventilation	No,I don't.	wait for the effects of drug wear off, airway protection reflex recovery then extubation	I don't give NMBAs while the laryngeal mask was ventilating	vecuronium	5 s uniform	3 minutes	1 hour，1/3 to 1/2 of the initial dose	Normal muscle relax, 2 times ED95	Give the patient normal saline and tell the surgeon that muscle relaxants have been added	half an hour	Use the same muscle relaxant consistently	Ideal weight =[height -80] *0.7	whether the patient is conscious,cough and swallowing reflex is restored┋sustained head lift(5 sec)┋normal vital capacity,pattern of respiration,oxygen saturation, maximum inspiratory effort&lt;50 cmH2O	Wait patiently for the patient's spontaneous breathing to return before giving it	bronchial asthma┋arrhythmias, especially atrioventricular block	glaucoma	glucocorticoids
70	2021/5/19 21:15:56	276s	wechat	N/A	114.139.62.26(贵州-遵义)	male	41~50 yrs	Guizhou	a Grade II Level A hospital	undergraduate degree	associate chief physicians	Not always.	evaluate patients at preoperative visits	Be sure to ask.	Analgesia - sedation - NMBAs	Help to breathe	There is no NMT monitors device	give neostigmine and atropine then extubated	I don't give NMBAs while the laryngeal mask was ventilating	cisatracurium	5 s uniform	3 minutes	0.5 hour, 1/5~1/3 of initial dose	Normal muscle relax, 2 times ED95	Give a sedative or a deeper anesthetic	half an hour	Use the same muscle relaxant consistently	Ideal weight =[height -80] *0.7	normal vital capacity,pattern of respiration,oxygen saturation, maximum inspiratory effort&lt;50 cmH2O	Wait patiently for the patient's spontaneous breathing to return before giving it	bronchial asthma┋arrhythmias, especially atrioventricular block┋myocardial ischemia, severe valve stenosis┋mechanical intestinal obstruction┋urinary tract infection or urinary tract obstruction┋pregnant woman┋allergic to bromide	arrhythmia┋glaucoma┋prostatic hypertrophy and urinary tract obstruction┋CHF(congestive heart-failure)┋CHD(coronary heart disease)┋mitral stenosis	glucocorticoids
71	2021/5/19 21:15:59	274s	wechat	N/A	115.224.122.76(浙江-绍兴)	male	31~40 yrs	Zhejiang	a Grade III Level B hospital	undergraduate degree	associate chief physicians	Not always.	airway evaluation was performed after the patient entered the operating room	Be sure to ask.	Sedation - NMBAs - analgesia	Help to breathe	There is no NMT monitors device	wait for the effects of drug wear off, airway protection reflex recovery then extubation	I don't give NMBAs while the laryngeal mask was ventilating	cisatracurium	5 s uniform	3 minutes	1 hour, 1/5 to 1/3 of the initial dose	Deep muscle relax, 3 times ED95	Give a sedative or a deeper anesthetic	depends on the length of the operation	Use the same muscle relaxant consistently	Ideal weight =[height -80] *0.7	whether the patient is conscious,cough and swallowing reflex is restored┋normal vital capacity,pattern of respiration,oxygen saturation, maximum inspiratory effort&lt;50 cmH2O┋PetCO2 and PaCO2≤45mmHg	Wait patiently for the patient's spontaneous breathing to return before giving it	arrhythmias, especially atrioventricular block┋myocardial ischemia, severe valve stenosis┋mechanical intestinal obstruction┋urinary tract infection or urinary tract obstruction	glaucoma┋prostatic hypertrophy and urinary tract obstruction┋CHF(congestive heart-failure)┋mitral stenosis	glucocorticoids
72	2021/5/19 21:16:06	209s	wechat	N/A	111.9.104.193(四川-绵阳)	female	26~30 yrs	Sichuan	a Grade III Level A hospital	undergraduate degree	helpless and miserable resident	Not always.	evaluate patients at preoperative visits	Be sure to ask.	Other combinations	Unassisted ventilation	There is no NMT monitors device	wait for the effects of drug wear off, airway protection reflex recovery then extubation	Not the same. Give 1 to 2 times ED95 when laryngeal mask is placed	atracurium	5 s uniform	3 minutes	0.5 hour, 1/5~1/3 of initial dose	Deep muscle relax, 3 times ED95	Really really give 1/5 to 1/3 of the initial dose of muscle relaxation	half an hour	Use the same muscle relaxant consistently	Ideal weight =[height -80] *0.7	whether the patient is conscious,cough and swallowing reflex is restored┋sustained head lift(5 sec)┋normal vital capacity,pattern of respiration,oxygen saturation, maximum inspiratory effort&lt;50 cmH2O	Wait patiently for the patient's spontaneous breathing to return before giving it	bronchial asthma┋arrhythmias, especially atrioventricular block┋myocardial ischemia, severe valve stenosis	arrhythmia┋glaucoma┋CHF(congestive heart-failure)┋CHD(coronary heart disease)┋mitral stenosis	Do not give medication and wait for symptoms to subside naturally
73	2021/5/19 21:16:14	172s	wechat	N/A	101.126.250.167(湖南-长沙)	male	26~30 yrs	Hunan	a Grade III Level B hospital	undergraduate degree	helpless and miserable resident	Not always.	evaluate patients at preoperative visits	Be sure to ask.	Sedation - analgesia - NMBAs	Help to breathe	There is no NMT monitors device	wait for the effects of drug wear off, airway protection reflex recovery then extubation	Not the same. Give 1 to 2 times ED95 when laryngeal mask is placed	cisatracurium	5 s uniform	3 minutes	1 hour, 1/5 to 1/3 of the initial dose	Deep muscle relax, 3 times ED95	Give the patient normal saline and tell the surgeon that muscle relaxants have been added	depends on the length of the operation	Use the same muscle relaxant consistently	Ideal weight =[height -80] *0.7	whether the patient is conscious,cough and swallowing reflex is restored┋sustained head lift(5 sec)┋normal vital capacity,pattern of respiration,oxygen saturation, maximum inspiratory effort&lt;50 cmH2O┋PetCO2 and PaCO2≤45mmHg	Wait patiently for the patient's spontaneous breathing to return before giving it	bronchial asthma┋arrhythmias, especially atrioventricular block┋myocardial ischemia, severe valve stenosis┋mechanical intestinal obstruction┋urinary tract infection or urinary tract obstruction┋pregnant woman┋allergic to bromide	arrhythmia┋glaucoma┋prostatic hypertrophy and urinary tract obstruction┋CHF(congestive heart-failure)┋CHD(coronary heart disease)┋mitral stenosis	Do not give medication and wait for symptoms to subside naturally
74	2021/5/19 21:16:23	399s	wechat	N/A	113.13.168.137(广西-柳州)	male	31~40 yrs	Guangxi	a Grade III Level A hospital	undergraduate degree	middle-aged attending physician	Not always.	evaluate patients at preoperative visits	Be sure to ask.	Sedation - analgesia - NMBAs	Help to breathe	There is no NMT monitors device	wait for the effects of drug wear off, airway protection reflex recovery then extubation	I don't give NMBAs while the laryngeal mask was ventilating	vecuronium	1-2 s very fast	3 minutes	1 hour，1/3 to 1/2 of the initial dose	Normal muscle relax, 2 times ED95	Give a sedative or a deeper anesthetic	depends on the length of the operation	Thousands of choices, take your pick	Ideal weight =[height -80] *0.7	normal vital capacity,pattern of respiration,oxygen saturation, maximum inspiratory effort&lt;50 cmH2O	Wait patiently for the patient's spontaneous breathing to return before giving it	bronchial asthma┋arrhythmias, especially atrioventricular block┋myocardial ischemia, severe valve stenosis┋mechanical intestinal obstruction┋urinary tract infection or urinary tract obstruction┋pregnant woman┋allergic to bromide	glaucoma┋prostatic hypertrophy and urinary tract obstruction	glucocorticoids
75	2021/5/19 21:16:23	58s	wechat	N/A	117.148.69.128(浙江-湖州)	female	18~25 yrs	Zhejiang	a Grade III Level B hospital	undergraduate degree	helpless and miserable resident	Not always.	airway evaluation was performed after the patient entered the operating room	Be sure to ask.	Analgesia - sedation - NMBAs	Help to breathe	Yes,I will.	wait for the effects of drug wear off, airway protection reflex recovery then extubation	Not the same. Give 1 to 2 times ED95 when laryngeal mask is placed	cisatracurium	5 s uniform	3 minutes	1 hour, 1/5 to 1/3 of the initial dose	Normal muscle relax, 2 times ED95	Really really give 1/5 to 1/3 of the initial dose of muscle relaxation	half an hour	Use the same muscle relaxant consistently	Ideal weight =[height -80] *0.7	whether the patient is conscious,cough and swallowing reflex is restored┋normal vital capacity,pattern of respiration,oxygen saturation, maximum inspiratory effort&lt;50 cmH2O┋PetCO2 and PaCO2≤45mmHg	Wait patiently for the patient's spontaneous breathing to return before giving it	bronchial asthma┋arrhythmias, especially atrioventricular block┋myocardial ischemia, severe valve stenosis┋mechanical intestinal obstruction┋urinary tract infection or urinary tract obstruction┋pregnant woman┋allergic to bromide	spastic palsy with brain injury in children┋arrhythmia┋reflux esophagitis┋the movement of the esophagus and stomach is reduced┋glaucoma┋UC(ulcerative colitis)┋prostatic hypertrophy and urinary tract obstruction┋CHF(congestive heart-failure)┋CHD(coronary heart disease)┋mitral stenosis	glucocorticoids
76	2021/5/19 21:16:28	232s	wechat	N/A	125.70.74.118(四川-成都)	male	31~40 yrs	Sichuan	a Grade III Level A hospital	undergraduate degree	associate chief physicians	Yes,I will.	evaluate patients at preoperative visits	Be sure to ask.	Sedation - NMBAs - analgesia	Unassisted ventilation	There is no NMT monitors device	give neostigmine and atropine then extubated	Not the same. Give 1 to 2 times ED95 when laryngeal mask is placed	cisatracurium	5 s uniform	3 minutes	1 hour, 1/5 to 1/3 of the initial dose	Normal muscle relax, 2 times ED95	Give a sedative or a deeper anesthetic	depends on the length of the operation	Use the same muscle relaxant consistently	Ideal weight =[height -80] *0.7	whether the patient is conscious,cough and swallowing reflex is restored┋sustained head lift(5 sec)┋normal vital capacity,pattern of respiration,oxygen saturation, maximum inspiratory effort&lt;50 cmH2O┋PetCO2 and PaCO2≤45mmHg	Wait patiently for the patient's spontaneous breathing to return before giving it	bronchial asthma┋arrhythmias, especially atrioventricular block┋myocardial ischemia, severe valve stenosis┋allergic to bromide	arrhythmia┋glaucoma┋prostatic hypertrophy and urinary tract obstruction┋CHF(congestive heart-failure)┋CHD(coronary heart disease)┋mitral stenosis	antihistamine drug
77	2021/5/19 21:16:31	255s	wechat	N/A	36.17.36.59(浙江-杭州)	male	26~30 yrs	Zhejiang	a Grade II Level B hospital	undergraduate degree	helpless and miserable resident	Not always.	evaluate patients at preoperative visits	Be sure to ask.	Analgesia - sedation - NMBAs	Unassisted ventilation	There is no NMT monitors device	wait for the effects of drug wear off, airway protection reflex recovery then extubation	Not the same. Give 1 to 2 times ED95 when laryngeal mask is placed	cisatracurium	1-2 s very fast	3 minutes	It's too much trouble to give the drug, direct intravenous pump	Normal muscle relax, 2 times ED95	Give the patient normal saline and tell the surgeon that muscle relaxants have been added	half an hour	Use the same muscle relaxant consistently	Ideal weight =[height -80] *0.7	whether the patient is conscious,cough and swallowing reflex is restored┋sustained head lift(5 sec)┋normal vital capacity,pattern of respiration,oxygen saturation, maximum inspiratory effort&lt;50 cmH2O┋PetCO2 and PaCO2≤45mmHg	Wait patiently for the patient's spontaneous breathing to return before giving it	bronchial asthma┋arrhythmias, especially atrioventricular block┋myocardial ischemia, severe valve stenosis┋mechanical intestinal obstruction┋urinary tract infection or urinary tract obstruction┋pregnant woman	spastic palsy with brain injury in children┋arrhythmia┋glaucoma┋CHF(congestive heart-failure)┋CHD(coronary heart disease)┋mitral stenosis	antihistamine drug
78	2021/5/19 21:16:41	191s	wechat	N/A	117.136.12.169(广东-深圳)	male	31~40 yrs	Guangdong	a Grade II Level A hospital	undergraduate degree	helpless and miserable resident	Not always.	evaluate patients at preoperative visits	Be sure to ask.	Analgesia - sedation - NMBAs	Help to breathe	No,I don't.	wait for the effects of drug wear off, airway protection reflex recovery then extubation	Not the same. Give 1 to 2 times ED95 when laryngeal mask is placed	cisatracurium	5 s uniform	3 minutes	1 hour, 1/5 to 1/3 of the initial dose	Normal muscle relax, 2 times ED95	Give a sedative or a deeper anesthetic	depends on the length of the operation	Use the same muscle relaxant consistently	Ideal weight =[height -80] *0.7	whether the patient is conscious,cough and swallowing reflex is restored┋normal vital capacity,pattern of respiration,oxygen saturation, maximum inspiratory effort&lt;50 cmH2O┋PetCO2 and PaCO2≤45mmHg	Wait patiently for the patient's spontaneous breathing to return before giving it	arrhythmias, especially atrioventricular block┋myocardial ischemia, severe valve stenosis┋mechanical intestinal obstruction┋pregnant woman┋allergic to bromide	spastic palsy with brain injury in children┋arrhythmia┋the movement of the esophagus and stomach is reduced┋glaucoma┋prostatic hypertrophy and urinary tract obstruction┋CHF(congestive heart-failure)┋CHD(coronary heart disease)┋mitral stenosis	antihistamine drug
79	2021/5/19 21:17:00	308s	wechat	N/A	183.248.113.248(浙江-金华)	male	31~40 yrs	Zhejiang	a Grade III Level A hospital	undergraduate degree	associate chief physicians	Yes,I will.	evaluate patients at preoperative visits	Be sure to ask.	NMBAs - analgesia - sedation	Unassisted ventilation	I have a NMT monitor, but I don't know how to use it.	give neostigmine and atropine then extubated	Same, give 2~3 times ED95	vecuronium	5 s uniform	3 minutes	It's too much trouble to give the drug, direct intravenous pump	Normal muscle relax, 2 times ED95	Give a sedative or a deeper anesthetic	depends on the length of the operation	Thousands of choices, take your pick	Ideal weight =[height -80] *0.7	whether the patient is conscious,cough and swallowing reflex is restored┋sustained head lift(5 sec)┋normal vital capacity,pattern of respiration,oxygen saturation, maximum inspiratory effort&lt;50 cmH2O	Wait patiently for the patient's spontaneous breathing to return before giving it	bronchial asthma┋arrhythmias, especially atrioventricular block┋myocardial ischemia, severe valve stenosis┋mechanical intestinal obstruction┋urinary tract infection or urinary tract obstruction┋pregnant woman┋allergic to bromide	reflux esophagitis┋the movement of the esophagus and stomach is reduced┋glaucoma┋UC(ulcerative colitis)┋prostatic hypertrophy and urinary tract obstruction┋CHF(congestive heart-failure)┋CHD(coronary heart disease)┋mitral stenosis	glucocorticoids
80	2021/5/19 21:17:03	365s	wechat	N/A	106.84.154.144(重庆-重庆)	female	31~40 yrs	Chongqing	a Grade III Level A hospital	master degree	middle-aged attending physician	Not always.	evaluate patients at preoperative visits	Be sure to ask.	Sedation - NMBAs - analgesia	Help to breathe	There is no NMT monitors device	wait for the effects of drug wear off, airway protection reflex recovery then extubation	Not the same. Give 1 to 2 times ED95 when laryngeal mask is placed	rocuronium	5 s uniform	5 minutes	0.5 hour, 1/5~1/3 of initial dose	Normal muscle relax, 2 times ED95	Give a sedative or a deeper anesthetic	half an hour	Use the same muscle relaxant consistently	Ideal weight =[height -80] *0.7	whether the patient is conscious,cough and swallowing reflex is restored┋sustained head lift(5 sec)┋normal vital capacity,pattern of respiration,oxygen saturation, maximum inspiratory effort&lt;50 cmH2O┋PetCO2 and PaCO2≤45mmHg	Wait patiently for the patient's spontaneous breathing to return before giving it	bronchial asthma┋arrhythmias, especially atrioventricular block┋myocardial ischemia, severe valve stenosis┋mechanical intestinal obstruction┋urinary tract infection or urinary tract obstruction┋allergic to bromide	spastic palsy with brain injury in children┋arrhythmia┋glaucoma┋prostatic hypertrophy and urinary tract obstruction┋CHD(coronary heart disease)┋mitral stenosis	glucocorticoids
81	2021/5/19 21:17:21	159s	wechat	N/A	39.190.250.232(浙江-宁波)	female	31~40 yrs	Zhejiang	a Grade III Level B hospital	undergraduate degree	middle-aged attending physician	Not always.	evaluate patients at preoperative visits	Be sure to ask.	Sedation - analgesia - NMBAs	Help to breathe	There is no NMT monitors device	wait for the effects of drug wear off, airway protection reflex recovery then extubation	I don't give NMBAs while the laryngeal mask was ventilating	rocuronium	5 s uniform	in a minute	1 hour, 1/5 to 1/3 of the initial dose	Normal muscle relax, 2 times ED95	Give the patient normal saline and tell the surgeon that muscle relaxants have been added	depends on the length of the operation	Thousands of choices, take your pick	Ideal weight =[height -80] *0.7	whether the patient is conscious,cough and swallowing reflex is restored┋normal vital capacity,pattern of respiration,oxygen saturation, maximum inspiratory effort&lt;50 cmH2O	Wait patiently for the patient's spontaneous breathing to return before giving it	bronchial asthma┋arrhythmias, especially atrioventricular block┋myocardial ischemia, severe valve stenosis┋mechanical intestinal obstruction┋urinary tract infection or urinary tract obstruction┋pregnant woman┋allergic to bromide	spastic palsy with brain injury in children┋arrhythmia┋reflux esophagitis┋the movement of the esophagus and stomach is reduced┋glaucoma┋UC(ulcerative colitis)┋CHF(congestive heart-failure)┋mitral stenosis	Do not give medication and wait for symptoms to subside naturally
82	2021/5/19 21:17:53	211s	wechat	N/A	119.44.61.202(湖南-长沙)	female	26~30 yrs	Hunan	a Grade III Level A hospital	master degree	middle-aged attending physician	Not always.	evaluate patients at preoperative visits	Be sure to ask.	Sedation - analgesia - NMBAs	Help to breathe	No,I don't.	wait for the effects of drug wear off, airway protection reflex recovery then extubation	I don't give NMBAs while the laryngeal mask was ventilating	rocuronium	5 s uniform	3 minutes	1 hour, 1/5 to 1/3 of the initial dose	Deep muscle relax, 3 times ED95	Give a sedative or a deeper anesthetic	depends on the length of the operation	Use the same muscle relaxant consistently	Ideal weight =[height -80] *0.7	whether the patient is conscious,cough and swallowing reflex is restored┋sustained head lift(5 sec)┋normal vital capacity,pattern of respiration,oxygen saturation, maximum inspiratory effort&lt;50 cmH2O┋PetCO2 and PaCO2≤45mmHg	Wait patiently for the patient's spontaneous breathing to return before giving it	bronchial asthma┋arrhythmias, especially atrioventricular block┋myocardial ischemia, severe valve stenosis┋mechanical intestinal obstruction┋urinary tract infection or urinary tract obstruction┋pregnant woman┋allergic to bromide	spastic palsy with brain injury in children┋arrhythmia┋reflux esophagitis┋the movement of the esophagus and stomach is reduced┋glaucoma┋UC(ulcerative colitis)┋prostatic hypertrophy and urinary tract obstruction┋CHF(congestive heart-failure)┋CHD(coronary heart disease)┋mitral stenosis	glucocorticoids
83	2021/5/19 21:18:10	619s	wechat	N/A	117.136.5.112(辽宁-沈阳)	male	31~40 yrs	Liaoning	a Grade I hospital	undergraduate degree	middle-aged attending physician	Yes,I will.	evaluate patients at preoperative visits	Be sure to ask.	Sedation - NMBAs - analgesia	Help to breathe	No,I don't.	wait for the effects of drug wear off, airway protection reflex recovery then extubation	Same, give 2~3 times ED95	vecuronium	5 s uniform	3 minutes	0.5 hour, 1/5~1/3 of initial dose	Normal muscle relax, 2 times ED95	Give the patient normal saline and tell the surgeon that muscle relaxants have been added	an hour	Use the same muscle relaxant consistently	Ideal weight =[height -80] *0.7	whether the patient is conscious,cough and swallowing reflex is restored┋sustained head lift(5 sec)┋normal vital capacity,pattern of respiration,oxygen saturation, maximum inspiratory effort&lt;50 cmH2O┋PetCO2 and PaCO2≤45mmHg	Wait patiently for the patient's spontaneous breathing to return before giving it	bronchial asthma┋arrhythmias, especially atrioventricular block┋mechanical intestinal obstruction┋pregnant woman	spastic palsy with brain injury in children┋glaucoma┋prostatic hypertrophy and urinary tract obstruction	glucocorticoids
84	2021/5/19 21:18:16	193s	wechat	N/A	139.170.3.92(青海-西宁)	female	26~30 yrs	Qinghai	a Grade III Level A hospital	master degree	helpless and miserable resident	Not always.	evaluate patients at preoperative visits	Just ask if I think of it.	Analgesia - sedation - NMBAs	Help to breathe	Yes,I will.	wait for the effects of drug wear off, airway protection reflex recovery then extubation	I don't give NMBAs while the laryngeal mask was ventilating	cisatracurium	Not less than 30s turtle speed	3 minutes	0.5 hour, 1/5~1/3 of initial dose	Deep muscle relax, 3 times ED95	Give the patient normal saline and tell the surgeon that muscle relaxants have been added	an hour	Use the same muscle relaxant consistently	Ideal weight =[height -80] *0.7	whether the patient is conscious,cough and swallowing reflex is restored┋sustained head lift(5 sec)┋normal vital capacity,pattern of respiration,oxygen saturation, maximum inspiratory effort&lt;50 cmH2O┋PetCO2 and PaCO2≤45mmHg	Wait patiently for the patient's spontaneous breathing to return before giving it	bronchial asthma┋arrhythmias, especially atrioventricular block┋myocardial ischemia, severe valve stenosis┋mechanical intestinal obstruction┋urinary tract infection or urinary tract obstruction┋pregnant woman┋allergic to bromide	spastic palsy with brain injury in children┋arrhythmia┋reflux esophagitis┋the movement of the esophagus and stomach is reduced┋glaucoma┋UC(ulcerative colitis)┋prostatic hypertrophy and urinary tract obstruction┋CHF(congestive heart-failure)┋CHD(coronary heart disease)┋mitral stenosis	antihistamine drug
85	2021/5/19 21:18:55	113s	wechat	N/A	125.47.91.76(河南-郑州)	male	31~40 yrs	Henan	a Grade III Level A hospital	master degree	middle-aged attending physician	Not always.	evaluate patients at preoperative visits	Be sure to ask.	Sedation - NMBAs - analgesia	Unassisted ventilation	No,I don't.	wait for the effects of drug wear off, airway protection reflex recovery then extubation	Not the same. Give 1 to 2 times ED95 when laryngeal mask is placed	cisatracurium	1-2 s very fast	3 minutes	1 hour, 1/5 to 1/3 of the initial dose	Deep muscle relax, 3 times ED95	Really really give 1/5 to 1/3 of the initial dose of muscle relaxation	depends on the length of the operation	Use the same muscle relaxant consistently	Ideal weight =[height -80] *0.7	normal vital capacity,pattern of respiration,oxygen saturation, maximum inspiratory effort&lt;50 cmH2O┋PetCO2 and PaCO2≤45mmHg	Wait patiently for the patient's spontaneous breathing to return before giving it	bronchial asthma┋arrhythmias, especially atrioventricular block┋myocardial ischemia, severe valve stenosis┋mechanical intestinal obstruction┋urinary tract infection or urinary tract obstruction┋pregnant woman┋allergic to bromide	spastic palsy with brain injury in children┋arrhythmia┋reflux esophagitis┋the movement of the esophagus and stomach is reduced┋glaucoma┋UC(ulcerative colitis)┋prostatic hypertrophy and urinary tract obstruction┋CHF(congestive heart-failure)┋CHD(coronary heart disease)┋mitral stenosis	Do not give medication and wait for symptoms to subside naturally
86	2021/5/19 21:18:55	588s	wechat	N/A	111.47.26.80(湖北-武汉)	male	31~40 yrs	Hubei	a Grade II Level A hospital	undergraduate degree	middle-aged attending physician	Not always.	evaluate patients at preoperative visits	Be sure to ask.	Sedation - analgesia - NMBAs	Help to breathe	There is no NMT monitors device	wait for the effects of drug wear off, airway protection reflex recovery then extubation	I don't give NMBAs while the laryngeal mask was ventilating	cisatracurium	5 s uniform	5 minutes	0.5 hour, 1/5~1/3 of initial dose	Normal muscle relax, 2 times ED95	Give a sedative or a deeper anesthetic	depends on the length of the operation	Use the same muscle relaxant consistently	the actual body weight	whether the patient is conscious,cough and swallowing reflex is restored┋sustained head lift(5 sec)┋normal vital capacity,pattern of respiration,oxygen saturation, maximum inspiratory effort&lt;50 cmH2O┋PetCO2 and PaCO2≤45mmHg	Wait patiently for the patient's spontaneous breathing to return before giving it	bronchial asthma┋arrhythmias, especially atrioventricular block┋myocardial ischemia, severe valve stenosis┋mechanical intestinal obstruction┋urinary tract infection or urinary tract obstruction┋pregnant woman┋allergic to bromide	spastic palsy with brain injury in children┋arrhythmia┋reflux esophagitis┋the movement of the esophagus and stomach is reduced┋glaucoma┋UC(ulcerative colitis)┋prostatic hypertrophy and urinary tract obstruction┋CHF(congestive heart-failure)┋CHD(coronary heart disease)┋mitral stenosis	glucocorticoids
87	2021/5/19 21:19:03	229s	wechat	N/A	222.223.158.152(河北-衡水)	female	26~30 yrs	Guangxi	others	undergraduate degree	helpless and miserable resident	Yes,I will.	evaluate patients at preoperative visits	Be sure to ask.	NMBAs - analgesia - sedation	Help to breathe	No,I don't.	wait for the effects of drug wear off, airway protection reflex recovery then extubation	Same, give 2~3 times ED95	cisatracurium	1-2 s very fast	5 minutes	0.5 hour, 1/5~1/3 of initial dose	Deep muscle relax, 3 times ED95	Really really give 1/5 to 1/3 of the initial dose of muscle relaxation	half an hour	Use the same muscle relaxant consistently	Lean body weight= 1.10×TBW – 0.0128×BMI×TBW	whether the patient is conscious,cough and swallowing reflex is restored┋sustained head lift(5 sec)┋normal vital capacity,pattern of respiration,oxygen saturation, maximum inspiratory effort&lt;50 cmH2O┋PetCO2 and PaCO2≤45mmHg	Wait patiently for the patient's spontaneous breathing to return before giving it	bronchial asthma	glaucoma	glucocorticoids
88	2021/5/19 21:19:52	311s	wechat	N/A	14.24.57.208(广东-深圳)	male	31~40 yrs	Guangdong	a Grade III Level A hospital	master degree	associate chief physicians	Yes,I will.	evaluate patients at preoperative visits	Be sure to ask.	Sedation - NMBAs - analgesia	Help to breathe	No,I don't.	give neostigmine and atropine then extubated	Not the same. Give 1 to 2 times ED95 when laryngeal mask is placed	atracurium	Not less than 30s turtle speed	5 minutes	1 hour, 1/5 to 1/3 of the initial dose	Deep muscle relax, 3 times ED95	Give a sedative or a deeper anesthetic	an hour	Use the same muscle relaxant consistently	Ideal weight =[height -80] *0.7	whether the patient is conscious,cough and swallowing reflex is restored┋sustained head lift(5 sec)┋normal vital capacity,pattern of respiration,oxygen saturation, maximum inspiratory effort&lt;50 cmH2O┋PetCO2 and PaCO2≤45mmHg	Wait patiently for the patient's spontaneous breathing to return before giving it	bronchial asthma┋arrhythmias, especially atrioventricular block┋myocardial ischemia, severe valve stenosis┋mechanical intestinal obstruction┋urinary tract infection or urinary tract obstruction┋pregnant woman┋allergic to bromide	spastic palsy with brain injury in children┋arrhythmia┋reflux esophagitis┋the movement of the esophagus and stomach is reduced┋glaucoma┋UC(ulcerative colitis)┋prostatic hypertrophy and urinary tract obstruction┋CHF(congestive heart-failure)┋CHD(coronary heart disease)┋mitral stenosis	antihistamine drug
89	2021/5/19 21:20:35	181s	wechat	N/A	182.118.239.101(河南-洛阳)	male	41~50 yrs	Henan	a Grade III Level A hospital	master degree	associate chief physicians	Not always.	evaluate patients at preoperative visits	Be sure to ask.	Sedation - NMBAs - analgesia	Help to breathe	No,I don't.	wait for the effects of drug wear off, airway protection reflex recovery then extubation	Not the same. Give 1 to 2 times ED95 when laryngeal mask is placed	cisatracurium	5 s uniform	3 minutes	1 hour, 1/5 to 1/3 of the initial dose	Normal muscle relax, 2 times ED95	Give the patient normal saline and tell the surgeon that muscle relaxants have been added	an hour	Use the same muscle relaxant consistently	Lean body weight= 1.10×TBW – 0.0128×BMI×TBW	normal vital capacity,pattern of respiration,oxygen saturation, maximum inspiratory effort&lt;50 cmH2O	Wait patiently for the patient's spontaneous breathing to return before giving it	bronchial asthma┋arrhythmias, especially atrioventricular block┋myocardial ischemia, severe valve stenosis┋mechanical intestinal obstruction┋urinary tract infection or urinary tract obstruction┋pregnant woman┋allergic to bromide	spastic palsy with brain injury in children┋arrhythmia┋glaucoma┋prostatic hypertrophy and urinary tract obstruction┋CHF(congestive heart-failure)┋CHD(coronary heart disease)┋mitral stenosis	glucocorticoids
90	2021/5/19 21:20:35	62s	wechat	N/A	222.223.158.152(河北-衡水)	female	26~30 yrs	Guangxi	others	undergraduate degree	helpless and miserable resident	Yes,I will.	evaluate patients at preoperative visits	Be sure to ask.	NMBAs - analgesia - sedation	Help to breathe	No,I don't.	wait for the effects of drug wear off, airway protection reflex recovery then extubation	Same, give 2~3 times ED95	cisatracurium	1-2 s very fast	5 minutes	0.5 hour, 1/5~1/3 of initial dose	Deep muscle relax, 3 times ED95	Really really give 1/5 to 1/3 of the initial dose of muscle relaxation	half an hour	Use the same muscle relaxant consistently	Lean body weight= 1.10×TBW – 0.0128×BMI×TBW	whether the patient is conscious,cough and swallowing reflex is restored┋sustained head lift(5 sec)┋normal vital capacity,pattern of respiration,oxygen saturation, maximum inspiratory effort&lt;50 cmH2O┋PetCO2 and PaCO2≤45mmHg	Wait patiently for the patient's spontaneous breathing to return before giving it	bronchial asthma	glaucoma	glucocorticoids
91	2021/5/19 21:20:56	265s	wechat	N/A	101.84.156.130(上海-上海)	female	26~30 yrs	Shanghai	a Grade III Level A hospital	master degree	middle-aged attending physician	Yes,I will.	evaluate patients at preoperative visits	Just ask if I think of it.	Sedation - analgesia - NMBAs	Unassisted ventilation	No,I don't.	give Sugammadex Sodium then extubated	Not the same. Give 1 to 2 times ED95 when laryngeal mask is placed	rocuronium	5 s uniform	in a minute	1 hour, 1/5 to 1/3 of the initial dose	Deep muscle relax, 3 times ED95	Really really give 1/5 to 1/3 of the initial dose of muscle relaxation	half an hour	Thousands of choices, take your pick	Ideal weight =[height -80] *0.7	whether the patient is conscious,cough and swallowing reflex is restored┋sustained head lift(5 sec)┋normal vital capacity,pattern of respiration,oxygen saturation, maximum inspiratory effort&lt;50 cmH2O┋PetCO2 and PaCO2≤45mmHg	Wait patiently for the patient's spontaneous breathing to return before giving it	bronchial asthma┋arrhythmias, especially atrioventricular block┋myocardial ischemia, severe valve stenosis┋mechanical intestinal obstruction┋urinary tract infection or urinary tract obstruction┋pregnant woman	glaucoma┋prostatic hypertrophy and urinary tract obstruction┋CHD(coronary heart disease)┋mitral stenosis	glucocorticoids
92	2021/5/19 21:20:58	238s	wechat	N/A	223.106.53.122(江苏-苏州)	female	26~30 yrs	Jiangsu	a Grade III Level B hospital	undergraduate degree	helpless and miserable resident	Not always.	evaluate patients at preoperative visits	Be sure to ask.	Analgesia - sedation - NMBAs	Help to breathe	There is no NMT monitors device	wait for the effects of drug wear off, airway protection reflex recovery then extubation	Not the same. Give 1 to 2 times ED95 when laryngeal mask is placed	rocuronium	Not less than 30s turtle speed	3 minutes	It's too much trouble to give the drug, direct intravenous pump	Normal muscle relax, 2 times ED95	Really really give 1/5 to 1/3 of the initial dose of muscle relaxation	an hour	Thousands of choices, take your pick	Lean body weight= 1.10×TBW – 0.0128×BMI×TBW	whether the patient is conscious,cough and swallowing reflex is restored┋sustained head lift(5 sec)┋normal vital capacity,pattern of respiration,oxygen saturation, maximum inspiratory effort&lt;50 cmH2O┋PetCO2 and PaCO2≤45mmHg	Wait patiently for the patient's spontaneous breathing to return before giving it	bronchial asthma┋arrhythmias, especially atrioventricular block┋myocardial ischemia, severe valve stenosis┋mechanical intestinal obstruction┋urinary tract infection or urinary tract obstruction┋pregnant woman┋allergic to bromide	spastic palsy with brain injury in children┋arrhythmia┋reflux esophagitis┋glaucoma┋UC(ulcerative colitis)┋CHF(congestive heart-failure)┋CHD(coronary heart disease)┋mitral stenosis	glucocorticoids
93	2021/5/19 21:21:11	297s	wechat	N/A	223.104.31.22(江西-宜春)	male	26~30 yrs	Jiangxi	a Grade II Level A hospital	undergraduate degree	middle-aged attending physician	Not always.	airway evaluation was performed after the patient entered the operating room	Just ask if I think of it.	Sedation - analgesia - NMBAs	Help to breathe	There is no NMT monitors device	wait for the effects of drug wear off, airway protection reflex recovery then extubation	Same, give 2~3 times ED95	rocuronium	5 s uniform	3 minutes	1 hour, 1/5 to 1/3 of the initial dose	Normal muscle relax, 2 times ED95	Give a sedative or a deeper anesthetic	depends on the length of the operation	Use the same muscle relaxant consistently	Ideal weight =[height -80] *0.7	whether the patient is conscious,cough and swallowing reflex is restored┋normal vital capacity,pattern of respiration,oxygen saturation, maximum inspiratory effort&lt;50 cmH2O	Wait patiently for the patient's spontaneous breathing to return before giving it	bronchial asthma┋arrhythmias, especially atrioventricular block┋myocardial ischemia, severe valve stenosis┋mechanical intestinal obstruction┋pregnant woman┋allergic to bromide	spastic palsy with brain injury in children┋arrhythmia┋glaucoma┋CHF(congestive heart-failure)┋CHD(coronary heart disease)┋mitral stenosis	Do not give medication and wait for symptoms to subside naturally
94	2021/5/19 21:21:14	91s	wechat	N/A	117.136.72.188(云南-昆明)	male	26~30 yrs	Yunnan	a Grade III Level A hospital	master degree	helpless and miserable resident	Yes,I will.	evaluate patients at preoperative visits	Be sure to ask.	Sedation - analgesia - NMBAs	Help to breathe	No,I don't.	give neostigmine and atropine then extubated	I don't give NMBAs while the laryngeal mask was ventilating	rocuronium	1-2 s very fast	in a minute	1 hour，1/3 to 1/2 of the initial dose	Deep muscle relax, 3 times ED95	Really really give 1/5 to 1/3 of the initial dose of muscle relaxation	depends on the length of the operation	Use the same muscle relaxant consistently	Ideal weight =[height -80] *0.7	normal vital capacity,pattern of respiration,oxygen saturation, maximum inspiratory effort&lt;50 cmH2O	Give it at the end of the operation, whether the patient's spontaneous breathing returns or not	mechanical intestinal obstruction	spastic palsy with brain injury in children	glucocorticoids
95	2021/5/19 21:21:25	594s	wechat	N/A	61.184.128.244(湖北-黄冈)	male	31~40 yrs	Hubei	a Grade II Level A hospital	undergraduate degree	middle-aged attending physician	Yes,I will.	airway evaluation was performed after the patient entered the operating room	Be sure to ask.	Analgesia - sedation - NMBAs	Help to breathe	There is no NMT monitors device	wait for the effects of drug wear off, airway protection reflex recovery then extubation	Same, give 2~3 times ED95	vecuronium	1-2 s very fast	3 minutes	1 hour，1/3 to 1/2 of the initial dose	Deep muscle relax, 3 times ED95	Really really give 1/5 to 1/3 of the initial dose of muscle relaxation	half an hour	Use the same muscle relaxant consistently	Ideal weight =[height -80] *0.7	whether the patient is conscious,cough and swallowing reflex is restored┋sustained head lift(5 sec)┋normal vital capacity,pattern of respiration,oxygen saturation, maximum inspiratory effort&lt;50 cmH2O┋PetCO2 and PaCO2≤45mmHg	Wait patiently for the patient's spontaneous breathing to return before giving it	bronchial asthma┋arrhythmias, especially atrioventricular block┋myocardial ischemia, severe valve stenosis┋mechanical intestinal obstruction┋urinary tract infection or urinary tract obstruction┋pregnant woman┋allergic to bromide	spastic palsy with brain injury in children┋arrhythmia┋reflux esophagitis┋the movement of the esophagus and stomach is reduced┋glaucoma┋prostatic hypertrophy and urinary tract obstruction┋CHF(congestive heart-failure)┋CHD(coronary heart disease)┋mitral stenosis	glucocorticoids
96	2021/5/19 21:21:25	119s	wechat	N/A	117.136.88.65(湖南-长沙)	male	18~25 yrs	Hunan	a Grade III Level A hospital	master degree	helpless and miserable resident	Yes,I will.	evaluate patients at preoperative visits	No, I won't.	Sedation - analgesia - NMBAs	Help to breathe	No,I don't.	wait for the effects of drug wear off, airway protection reflex recovery then extubation	Same, give 2~3 times ED95	cisatracurium	5 s uniform	3 minutes	1 hour，1/3 to 1/2 of the initial dose	Normal muscle relax, 2 times ED95	Give the patient normal saline and tell the surgeon that muscle relaxants have been added	depends on the length of the operation	Use the same muscle relaxant consistently	the actual body weight	whether the patient is conscious,cough and swallowing reflex is restored	Wait patiently for the patient's spontaneous breathing to return before giving it	bronchial asthma	arrhythmia	antihistamine drug
97	2021/5/19 21:21:58	264s	wechat	N/A	183.199.150.137(河北-石家庄)	male	51~60 yrs	Hebei	a Grade I hospital	undergraduate degree	helpless and miserable resident	Not always.	evaluate patients at preoperative visits	Be sure to ask.	Sedation - analgesia - NMBAs	Help to breathe	There is no NMT monitors device	wait for the effects of drug wear off, airway protection reflex recovery then extubation	I don't give NMBAs while the laryngeal mask was ventilating	rocuronium	5 s uniform	3 minutes	0.5 hour, 1/5~1/3 of initial dose	Deep muscle relax, 3 times ED95	Give a sedative or a deeper anesthetic	half an hour	Use the same muscle relaxant consistently	Ideal weight =[height -80] *0.7	whether the patient is conscious,cough and swallowing reflex is restored┋sustained head lift(5 sec)┋normal vital capacity,pattern of respiration,oxygen saturation, maximum inspiratory effort&lt;50 cmH2O┋PetCO2 and PaCO2≤45mmHg	Wait patiently for the patient's spontaneous breathing to return before giving it	bronchial asthma┋arrhythmias, especially atrioventricular block┋myocardial ischemia, severe valve stenosis┋mechanical intestinal obstruction┋urinary tract infection or urinary tract obstruction┋pregnant woman┋allergic to bromide	spastic palsy with brain injury in children┋arrhythmia┋reflux esophagitis┋the movement of the esophagus and stomach is reduced┋glaucoma┋UC(ulcerative colitis)┋prostatic hypertrophy and urinary tract obstruction┋CHF(congestive heart-failure)┋CHD(coronary heart disease)┋mitral stenosis	antihistamine drug
98	2021/5/19 21:22:14	148s	wechat	N/A	182.35.59.238(山东-泰安)	female	31~40 yrs	Shandong	a Grade III Level A hospital	undergraduate degree	middle-aged attending physician	Not always.	evaluate patients at preoperative visits	Be sure to ask.	Analgesia - sedation - NMBAs	Unassisted ventilation	There is no NMT monitors device	wait for the effects of drug wear off, airway protection reflex recovery then extubation	I don't give NMBAs while the laryngeal mask was ventilating	cisatracurium	5 s uniform	3 minutes	It's too much trouble to give the drug, direct intravenous pump	Deep muscle relax, 3 times ED95	Give a sedative or a deeper anesthetic	half an hour	Use the same muscle relaxant consistently	Ideal weight =[height -80] *0.7	whether the patient is conscious,cough and swallowing reflex is restored	Wait patiently for the patient's spontaneous breathing to return before giving it	bronchial asthma┋arrhythmias, especially atrioventricular block┋myocardial ischemia, severe valve stenosis┋mechanical intestinal obstruction┋urinary tract infection or urinary tract obstruction┋pregnant woman┋allergic to bromide	spastic palsy with brain injury in children┋arrhythmia┋reflux esophagitis┋the movement of the esophagus and stomach is reduced┋glaucoma┋UC(ulcerative colitis)┋prostatic hypertrophy and urinary tract obstruction┋CHF(congestive heart-failure)┋CHD(coronary heart disease)┋mitral stenosis	glucocorticoids
99	2021/5/19 21:22:26	250s	wechat	N/A	113.214.193.107(浙江-杭州)	male	26~30 yrs	Zhejiang	a Grade III Level A hospital	master degree	middle-aged attending physician	Yes,I will.	evaluate patients at preoperative visits	Be sure to ask.	Sedation - analgesia - NMBAs	Help to breathe	There is no NMT monitors device	wait for the effects of drug wear off, airway protection reflex recovery then extubation	I don't give NMBAs while the laryngeal mask was ventilating	cisatracurium	5 s uniform	5 minutes	0.5 hour, 1/5~1/3 of initial dose	Normal muscle relax, 2 times ED95	Give a sedative or a deeper anesthetic	an hour	Thousands of choices, take your pick	Lean body weight= 1.10×TBW – 0.0128×BMI×TBW	whether the patient is conscious,cough and swallowing reflex is restored┋sustained head lift(5 sec)┋normal vital capacity,pattern of respiration,oxygen saturation, maximum inspiratory effort&lt;50 cmH2O	Wait patiently for the patient's spontaneous breathing to return before giving it	bronchial asthma┋arrhythmias, especially atrioventricular block	CHD(coronary heart disease)	glucocorticoids
100	2021/5/19 21:22:26	169s	wechat	N/A	106.84.154.144(重庆-重庆)	female	31~40 yrs	Chongqing	a Grade III Level A hospital	master degree	middle-aged attending physician	Not always.	evaluate patients at preoperative visits	Be sure to ask.	Sedation - NMBAs - analgesia	Help to breathe	There is no NMT monitors device	wait for the effects of drug wear off, airway protection reflex recovery then extubation	Not the same. Give 1 to 2 times ED95 when laryngeal mask is placed	rocuronium	5 s uniform	5 minutes	0.5 hour, 1/5~1/3 of initial dose	Deep muscle relax, 3 times ED95	Give a sedative or a deeper anesthetic	half an hour	Use the same muscle relaxant consistently	Ideal weight =[height -80] *0.7	whether the patient is conscious,cough and swallowing reflex is restored┋sustained head lift(5 sec)┋normal vital capacity,pattern of respiration,oxygen saturation, maximum inspiratory effort&lt;50 cmH2O┋PetCO2 and PaCO2≤45mmHg	Wait patiently for the patient's spontaneous breathing to return before giving it	bronchial asthma┋arrhythmias, especially atrioventricular block┋myocardial ischemia, severe valve stenosis┋mechanical intestinal obstruction┋urinary tract infection or urinary tract obstruction┋allergic to bromide	spastic palsy with brain injury in children┋arrhythmia┋glaucoma┋prostatic hypertrophy and urinary tract obstruction┋CHD(coronary heart disease)┋mitral stenosis	glucocorticoids
101	2021/5/19 21:22:28	84s	wechat	N/A	111.60.127.26(湖北-武汉)	male	31~40 yrs	Hubei	a Grade III Level A hospital	master degree	helpless and miserable resident	Not always.	airway evaluation was performed after the patient entered the operating room	Just ask if I think of it.	Sedation - analgesia - NMBAs	Unassisted ventilation	No,I don't.	wait for the effects of drug wear off, airway protection reflex recovery then extubation	Not the same. Give 1 to 2 times ED95 when laryngeal mask is placed	cisatracurium	1-2 s very fast	3 minutes	0.5 hour, 1/5~1/3 of initial dose	Normal muscle relax, 2 times ED95	Really really give 1/5 to 1/3 of the initial dose of muscle relaxation	depends on the length of the operation	Use the same muscle relaxant consistently	the actual body weight	whether the patient is conscious,cough and swallowing reflex is restored	Give it at the end of the operation, whether the patient's spontaneous breathing returns or not	mechanical intestinal obstruction	spastic palsy with brain injury in children	glucocorticoids
102	2021/5/19 21:22:39	163s	wechat	N/A	110.52.169.228(湖南-永州)	male	41~50 yrs	Hunan	a Grade II Level A hospital	undergraduate degree	associate chief physicians	Yes,I will.	evaluate patients at preoperative visits	Be sure to ask.	Sedation - analgesia - NMBAs	Help to breathe	Yes,I will.	give neostigmine and atropine then extubated	Not the same. Give 1 to 2 times ED95 when laryngeal mask is placed	vecuronium	5 s uniform	3 minutes	0.5 hour, 1/5~1/3 of initial dose	Deep muscle relax, 3 times ED95	Give a sedative or a deeper anesthetic	depends on the length of the operation	Use the same muscle relaxant consistently	Ideal weight =[height -80] *0.7	whether the patient is conscious,cough and swallowing reflex is restored┋sustained head lift(5 sec)┋normal vital capacity,pattern of respiration,oxygen saturation, maximum inspiratory effort&lt;50 cmH2O┋PetCO2 and PaCO2≤45mmHg	Wait patiently for the patient's spontaneous breathing to return before giving it	bronchial asthma┋arrhythmias, especially atrioventricular block┋myocardial ischemia, severe valve stenosis┋mechanical intestinal obstruction┋urinary tract infection or urinary tract obstruction┋pregnant woman┋allergic to bromide	spastic palsy with brain injury in children┋arrhythmia┋reflux esophagitis┋the movement of the esophagus and stomach is reduced┋glaucoma┋UC(ulcerative colitis)┋prostatic hypertrophy and urinary tract obstruction┋CHF(congestive heart-failure)┋CHD(coronary heart disease)	glucocorticoids
103	2021/5/19 21:22:51	260s	wechat	N/A	58.19.7.85(湖北-武汉)	female	26~30 yrs	Hubei	a Grade III Level A hospital	undergraduate degree	helpless and miserable resident	Not always.	evaluate patients at preoperative visits	Be sure to ask.	Sedation - analgesia - NMBAs	Help to breathe	No,I don't.	wait for the effects of drug wear off, airway protection reflex recovery then extubation	Not the same. Give 1 to 2 times ED95 when laryngeal mask is placed	cisatracurium	5 s uniform	3 minutes	It's too much trouble to give the drug, direct intravenous pump	Normal muscle relax, 2 times ED95	Give a sedative or a deeper anesthetic	an hour	Thousands of choices, take your pick	Ideal weight =[height -80] *0.7	whether the patient is conscious,cough and swallowing reflex is restored┋sustained head lift(5 sec)┋normal vital capacity,pattern of respiration,oxygen saturation, maximum inspiratory effort&lt;50 cmH2O┋PetCO2 and PaCO2≤45mmHg	Wait patiently for the patient's spontaneous breathing to return before giving it	bronchial asthma┋arrhythmias, especially atrioventricular block┋myocardial ischemia, severe valve stenosis┋mechanical intestinal obstruction	spastic palsy with brain injury in children┋arrhythmia┋glaucoma┋prostatic hypertrophy and urinary tract obstruction┋CHF(congestive heart-failure)┋mitral stenosis	glucocorticoids
104	2021/5/19 21:23:01	140s	wechat	N/A	171.112.224.26(湖北-潜江)	female	26~30 yrs	Hubei	a Grade III Level A hospital	undergraduate degree	helpless and miserable resident	Yes,I will.	evaluate patients at preoperative visits	Be sure to ask.	Sedation - analgesia - NMBAs	Help to breathe	There is no NMT monitors device	wait for the effects of drug wear off, airway protection reflex recovery then extubation	Same, give 2~3 times ED95	cisatracurium	5 s uniform	3 minutes	1 hour, 1/5 to 1/3 of the initial dose	Normal muscle relax, 2 times ED95	Give a sedative or a deeper anesthetic	half an hour	Use the same muscle relaxant consistently	Ideal weight =[height -80] *0.7	whether the patient is conscious,cough and swallowing reflex is restored┋sustained head lift(5 sec)┋normal vital capacity,pattern of respiration,oxygen saturation, maximum inspiratory effort&lt;50 cmH2O┋PetCO2 and PaCO2≤45mmHg	Wait patiently for the patient's spontaneous breathing to return before giving it	arrhythmias, especially atrioventricular block┋myocardial ischemia, severe valve stenosis┋mechanical intestinal obstruction	glaucoma	antihistamine drug
105	2021/5/19 21:23:52	290s	wechat	N/A	124.166.197.174(山西-阳泉)	male	41~50 yrs	Shanxi	a Grade II Level A hospital	undergraduate degree	middle-aged attending physician	Yes,I will.	evaluate patients at preoperative visits	Be sure to ask.	Analgesia - NMBAs - sedation	Unassisted ventilation	There is no NMT monitors device	wait for the effects of drug wear off, airway protection reflex recovery then extubation	Not the same. Give 1 to 2 times ED95 when laryngeal mask is placed	cisatracurium	5 s uniform	3 minutes	1 hour, 1/5 to 1/3 of the initial dose	Deep muscle relax, 3 times ED95	Give a sedative or a deeper anesthetic	an hour	Use the same muscle relaxant consistently	Ideal weight =[height -80] *0.7	whether the patient is conscious,cough and swallowing reflex is restored┋sustained head lift(5 sec)┋normal vital capacity,pattern of respiration,oxygen saturation, maximum inspiratory effort&lt;50 cmH2O┋PetCO2 and PaCO2≤45mmHg	Wait patiently for the patient's spontaneous breathing to return before giving it	bronchial asthma┋arrhythmias, especially atrioventricular block┋myocardial ischemia, severe valve stenosis┋mechanical intestinal obstruction┋urinary tract infection or urinary tract obstruction┋pregnant woman┋allergic to bromide	glaucoma┋CHD(coronary heart disease)┋mitral stenosis	Do not give medication and wait for symptoms to subside naturally
106	2021/5/19 21:24:48	160s	wechat	N/A	120.244.228.28(北京-北京)	female	26~30 yrs	Beijing (capital)	a Grade III Level A hospital	doctorate degree	middle-aged attending physician	Not always.	evaluate patients at preoperative visits	Be sure to ask.	Analgesia - NMBAs - sedation	Unassisted ventilation	Yes,I will.	give neostigmine and atropine then extubated	Not the same. Give 1 to 2 times ED95 when laryngeal mask is placed	cisatracurium	5 s uniform	3 minutes	1 hour，1/3 to 1/2 of the initial dose	Normal muscle relax, 2 times ED95	Really really give 1/5 to 1/3 of the initial dose of muscle relaxation	depends on the length of the operation	Use the same muscle relaxant consistently	Lean body weight= 1.10×TBW – 0.0128×BMI×TBW	whether the patient is conscious,cough and swallowing reflex is restored┋normal vital capacity,pattern of respiration,oxygen saturation, maximum inspiratory effort&lt;50 cmH2O	Wait patiently for the patient's spontaneous breathing to return before giving it	bronchial asthma	glaucoma┋prostatic hypertrophy and urinary tract obstruction	Do not give medication and wait for symptoms to subside naturally
107	2021/5/19 21:26:09	353s	wechat	N/A	120.243.220.116(安徽-宣城)	male	41~50 yrs	Anhui	a Grade II Level B hospital	undergraduate degree	middle-aged attending physician	Yes,I will.	evaluate patients at preoperative visits	Be sure to ask.	Sedation - analgesia - NMBAs	Help to breathe	There is no NMT monitors device	wait for the effects of drug wear off, airway protection reflex recovery then extubation	Same, give 2~3 times ED95	rocuronium	5 s uniform	3 minutes	1 hour，1/3 to 1/2 of the initial dose	Normal muscle relax, 2 times ED95	Really really give 1/5 to 1/3 of the initial dose of muscle relaxation	depends on the length of the operation	Use the same muscle relaxant consistently	Ideal weight =[height -80] *0.7	whether the patient is conscious,cough and swallowing reflex is restored┋normal vital capacity,pattern of respiration,oxygen saturation, maximum inspiratory effort&lt;50 cmH2O	Wait patiently for the patient's spontaneous breathing to return before giving it	arrhythmias, especially atrioventricular block┋myocardial ischemia, severe valve stenosis┋mechanical intestinal obstruction┋urinary tract infection or urinary tract obstruction┋pregnant woman┋allergic to bromide	spastic palsy with brain injury in children┋glaucoma┋prostatic hypertrophy and urinary tract obstruction┋CHF(congestive heart-failure)┋CHD(coronary heart disease)	glucocorticoids
108	2021/5/19 21:26:13	897s	wechat	N/A	223.104.63.142(广东-未知)	male	31~40 yrs	Guangdong	a Grade III Level B hospital	master degree	associate chief physicians	Yes,I will.	evaluate patients at preoperative visits	Be sure to ask.	NMBAs - analgesia - sedation	Unassisted ventilation	Yes,I will.	give neostigmine and atropine then extubated	Not the same. Give 1 to 2 times ED95 when laryngeal mask is placed	vecuronium	5 s uniform	5 minutes	0.5 hour, 1/5~1/3 of initial dose	Normal muscle relax, 2 times ED95	Really really give 1/5 to 1/3 of the initial dose of muscle relaxation	depends on the length of the operation	Use the same muscle relaxant consistently	Ideal weight =[height -80] *0.7	whether the patient is conscious,cough and swallowing reflex is restored┋sustained head lift(5 sec)┋PetCO2 and PaCO2≤45mmHg	Wait patiently for the patient's spontaneous breathing to return before giving it	bronchial asthma┋arrhythmias, especially atrioventricular block┋myocardial ischemia, severe valve stenosis┋mechanical intestinal obstruction┋urinary tract infection or urinary tract obstruction┋allergic to bromide	spastic palsy with brain injury in children┋glaucoma┋prostatic hypertrophy and urinary tract obstruction┋mitral stenosis	glucocorticoids
109	2021/5/19 21:26:14	226s	wechat	N/A	223.104.213.101(上海-上海)	male	31~40 yrs	Shanghai	a Grade III Level A hospital	undergraduate degree	associate chief physicians	Not always.	evaluate patients at preoperative visits	Be sure to ask.	Other combinations	Help to breathe	There is no NMT monitors device	wait for the effects of drug wear off, airway protection reflex recovery then extubation	Not the same. Give 1 to 2 times ED95 when laryngeal mask is placed	cisatracurium	5 s uniform	5 minutes	1 hour, 1/5 to 1/3 of the initial dose	Normal muscle relax, 2 times ED95	Give a sedative or a deeper anesthetic	depends on the length of the operation	Use the same muscle relaxant consistently	Ideal weight =[height -80] *0.7	whether the patient is conscious,cough and swallowing reflex is restored┋sustained head lift(5 sec)┋normal vital capacity,pattern of respiration,oxygen saturation, maximum inspiratory effort&lt;50 cmH2O┋PetCO2 and PaCO2≤45mmHg	Wait patiently for the patient's spontaneous breathing to return before giving it	bronchial asthma┋arrhythmias, especially atrioventricular block┋myocardial ischemia, severe valve stenosis┋mechanical intestinal obstruction┋urinary tract infection or urinary tract obstruction┋pregnant woman┋allergic to bromide	spastic palsy with brain injury in children┋arrhythmia┋reflux esophagitis┋the movement of the esophagus and stomach is reduced┋glaucoma┋UC(ulcerative colitis)┋prostatic hypertrophy and urinary tract obstruction┋CHF(congestive heart-failure)┋CHD(coronary heart disease)┋mitral stenosis	glucocorticoids
110	2021/5/19 21:26:40	260s	wechat	N/A	106.124.154.97(新疆-石河子)	female	31~40 yrs	Xinjiang	a Grade III Level A hospital	master degree	middle-aged attending physician	Not always.	airway evaluation was performed after the patient entered the operating room	Be sure to ask.	Sedation - analgesia - NMBAs	Help to breathe	There is no NMT monitors device	wait for the effects of drug wear off, airway protection reflex recovery then extubation	I don't give NMBAs while the laryngeal mask was ventilating	cisatracurium	5 s uniform	3 minutes	It's too much trouble to give the drug, direct intravenous pump	Deep muscle relax, 3 times ED95	Really really give 1/5 to 1/3 of the initial dose of muscle relaxation	half an hour	Thousands of choices, take your pick	Ideal weight =[height -80] *0.7	whether the patient is conscious,cough and swallowing reflex is restored┋sustained head lift(5 sec)┋normal vital capacity,pattern of respiration,oxygen saturation, maximum inspiratory effort&lt;50 cmH2O	Wait patiently for the patient's spontaneous breathing to return before giving it	bronchial asthma┋arrhythmias, especially atrioventricular block┋myocardial ischemia, severe valve stenosis┋mechanical intestinal obstruction┋urinary tract infection or urinary tract obstruction┋pregnant woman┋allergic to bromide	spastic palsy with brain injury in children┋arrhythmia┋reflux esophagitis┋the movement of the esophagus and stomach is reduced┋glaucoma┋UC(ulcerative colitis)┋prostatic hypertrophy and urinary tract obstruction┋CHF(congestive heart-failure)┋CHD(coronary heart disease)┋mitral stenosis	glucocorticoids
111	2021/5/19 21:27:00	262s	wechat	N/A	113.87.195.149(广东-深圳)	male	31~40 yrs	Guangdong	a Grade III Level A hospital	master degree	middle-aged attending physician	Not always.	evaluate patients at preoperative visits	Be sure to ask.	Sedation - analgesia - NMBAs	Help to breathe	I have a NMT monitor, but I don't know how to use it.	wait for the effects of drug wear off, airway protection reflex recovery then extubation	Not the same. Give 1 to 2 times ED95 when laryngeal mask is placed	rocuronium	5 s uniform	3 minutes	1 hour, 1/5 to 1/3 of the initial dose	Normal muscle relax, 2 times ED95	Give a sedative or a deeper anesthetic	depends on the length of the operation	Use the same muscle relaxant consistently	Ideal weight =[height -80] *0.7	whether the patient is conscious,cough and swallowing reflex is restored┋sustained head lift(5 sec)┋normal vital capacity,pattern of respiration,oxygen saturation, maximum inspiratory effort&lt;50 cmH2O	Wait patiently for the patient's spontaneous breathing to return before giving it	bronchial asthma┋arrhythmias, especially atrioventricular block┋myocardial ischemia, severe valve stenosis┋mechanical intestinal obstruction┋urinary tract infection or urinary tract obstruction┋pregnant woman┋allergic to bromide	spastic palsy with brain injury in children┋arrhythmia┋reflux esophagitis┋the movement of the esophagus and stomach is reduced┋glaucoma┋UC(ulcerative colitis)┋prostatic hypertrophy and urinary tract obstruction┋CHF(congestive heart-failure)┋CHD(coronary heart disease)┋mitral stenosis	antihistamine drug
112	2021/5/19 21:27:05	167s	wechat	N/A	60.214.247.155(山东-东营)	female	31~40 yrs	Shandong	a Grade III Level A hospital	undergraduate degree	helpless and miserable resident	Not always.	evaluate patients at preoperative visits	Just ask if I think of it.	Analgesia - NMBAs - sedation	Help to breathe	There is no NMT monitors device	wait for the effects of drug wear off, airway protection reflex recovery then extubation	Not the same. Give 1 to 2 times ED95 when laryngeal mask is placed	cisatracurium	5 s uniform	3 minutes	1 hour, 1/5 to 1/3 of the initial dose	Normal muscle relax, 2 times ED95	Really really give 1/5 to 1/3 of the initial dose of muscle relaxation	depends on the length of the operation	Use the same muscle relaxant consistently	Ideal weight =[height -80] *0.7	whether the patient is conscious,cough and swallowing reflex is restored┋normal vital capacity,pattern of respiration,oxygen saturation, maximum inspiratory effort&lt;50 cmH2O	Wait patiently for the patient's spontaneous breathing to return before giving it	bronchial asthma┋arrhythmias, especially atrioventricular block┋myocardial ischemia, severe valve stenosis┋mechanical intestinal obstruction┋urinary tract infection or urinary tract obstruction┋allergic to bromide	spastic palsy with brain injury in children┋arrhythmia┋glaucoma┋prostatic hypertrophy and urinary tract obstruction┋CHF(congestive heart-failure)┋CHD(coronary heart disease)┋mitral stenosis	glucocorticoids
113	2021/5/19 21:27:26	365s	wechat	N/A	140.255.76.57(山东-菏泽)	male	26~30 yrs	Shandong	a Grade II Level A hospital	undergraduate degree	helpless and miserable resident	Not always.	evaluate patients at preoperative visits	Be sure to ask.	Sedation - analgesia - NMBAs	Help to breathe	There is no NMT monitors device	wait for the effects of drug wear off, airway protection reflex recovery then extubation	Not the same. Give 1 to 2 times ED95 when laryngeal mask is placed	vecuronium	5 s uniform	5 minutes	0.5 hour, 1/5~1/3 of initial dose	Deep muscle relax, 3 times ED95	Really really give 1/5 to 1/3 of the initial dose of muscle relaxation	depends on the length of the operation	Use the same muscle relaxant consistently	Ideal weight =[height -80] *0.7	whether the patient is conscious,cough and swallowing reflex is restored┋sustained head lift(5 sec)┋normal vital capacity,pattern of respiration,oxygen saturation, maximum inspiratory effort&lt;50 cmH2O┋PetCO2 and PaCO2≤45mmHg	Wait patiently for the patient's spontaneous breathing to return before giving it	bronchial asthma┋arrhythmias, especially atrioventricular block┋myocardial ischemia, severe valve stenosis┋mechanical intestinal obstruction┋allergic to bromide	arrhythmia┋glaucoma┋prostatic hypertrophy and urinary tract obstruction	antihistamine drug
114	2021/5/19 21:27:31	164s	wechat	N/A	183.160.60.225(安徽-合肥)	female	26~30 yrs	Anhui	a Grade III Level A hospital	master degree	helpless and miserable resident	Yes,I will.	evaluate patients at preoperative visits	Be sure to ask.	Analgesia - sedation - NMBAs	Help to breathe	I have a NMT monitor, but I don't know how to use it.	wait for the effects of drug wear off, airway protection reflex recovery then extubation	Not the same. Give 1 to 2 times ED95 when laryngeal mask is placed	rocuronium	1-2 s very fast	3 minutes	1 hour, 1/5 to 1/3 of the initial dose	Normal muscle relax, 2 times ED95	Give a sedative or a deeper anesthetic	half an hour	Thousands of choices, take your pick	Lean body weight= 1.10×TBW – 0.0128×BMI×TBW	whether the patient is conscious,cough and swallowing reflex is restored┋sustained head lift(5 sec)┋normal vital capacity,pattern of respiration,oxygen saturation, maximum inspiratory effort&lt;50 cmH2O	Wait patiently for the patient's spontaneous breathing to return before giving it	bronchial asthma┋arrhythmias, especially atrioventricular block┋myocardial ischemia, severe valve stenosis┋mechanical intestinal obstruction┋urinary tract infection or urinary tract obstruction	glaucoma┋prostatic hypertrophy and urinary tract obstruction┋CHF(congestive heart-failure)┋CHD(coronary heart disease)┋mitral stenosis	glucocorticoids
115	2021/5/19 21:27:38	420s	wechat	N/A	219.232.77.56(广西-南宁)	male	31~40 yrs	Guangxi	a Grade III Level A hospital	undergraduate degree	middle-aged attending physician	Not always.	evaluate patients at preoperative visits	Be sure to ask.	Sedation - analgesia - NMBAs	Unassisted ventilation	There is no NMT monitors device	give neostigmine and atropine then extubated	I don't give NMBAs while the laryngeal mask was ventilating	cisatracurium	5 s uniform	3 minutes	It's too much trouble to give the drug, direct intravenous pump	Normal muscle relax, 2 times ED95	Really really give 1/5 to 1/3 of the initial dose of muscle relaxation	depends on the length of the operation	Thousands of choices, take your pick	the actual body weight	whether the patient is conscious,cough and swallowing reflex is restored┋sustained head lift(5 sec)┋normal vital capacity,pattern of respiration,oxygen saturation, maximum inspiratory effort&lt;50 cmH2O	Give it at the end of the operation, whether the patient's spontaneous breathing returns or not	arrhythmias, especially atrioventricular block┋mechanical intestinal obstruction┋pregnant woman┋allergic to bromide	spastic palsy with brain injury in children┋arrhythmia┋reflux esophagitis┋the movement of the esophagus and stomach is reduced┋glaucoma┋UC(ulcerative colitis)┋prostatic hypertrophy and urinary tract obstruction┋CHF(congestive heart-failure)┋CHD(coronary heart disease)┋mitral stenosis	antihistamine drug
116	2021/5/19 21:27:42	113s	wechat	N/A	182.137.166.224(四川-绵阳)	male	26~30 yrs	Sichuan	a Grade III Level B hospital	undergraduate degree	helpless and miserable resident	Not always.	evaluate patients at preoperative visits	Be sure to ask.	Sedation - analgesia - NMBAs	Help to breathe	There is no NMT monitors device	wait for the effects of drug wear off, airway protection reflex recovery then extubation	Same, give 2~3 times ED95	vecuronium	5 s uniform	3 minutes	1 hour, 1/5 to 1/3 of the initial dose	Normal muscle relax, 2 times ED95	Really really give 1/5 to 1/3 of the initial dose of muscle relaxation	depends on the length of the operation	Use the same muscle relaxant consistently	Ideal weight =[height -80] *0.7	whether the patient is conscious,cough and swallowing reflex is restored┋normal vital capacity,pattern of respiration,oxygen saturation, maximum inspiratory effort&lt;50 cmH2O	Wait patiently for the patient's spontaneous breathing to return before giving it	myocardial ischemia, severe valve stenosis	glaucoma┋prostatic hypertrophy and urinary tract obstruction	Do not give medication and wait for symptoms to subside naturally
117	2021/5/19 21:28:20	201s	wechat	N/A	221.208.122.89(黑龙江-哈尔滨)	female	26~30 yrs	Heilongjiang	a Grade III Level A hospital	postdoctoral degree	helpless and miserable resident	Yes,I will.	evaluate patients at preoperative visits	No, I won't.	Analgesia - sedation - NMBAs	Unassisted ventilation	There is no NMT monitors device	wait for the effects of drug wear off, airway protection reflex recovery then extubation	Not the same. Give 1 to 2 times ED95 when laryngeal mask is placed	cisatracurium	5 s uniform	3 minutes	1 hour, 1/5 to 1/3 of the initial dose	Normal muscle relax, 2 times ED95	Give a sedative or a deeper anesthetic	an hour	Use the same muscle relaxant consistently	Ideal weight =[height -80] *0.7	whether the patient is conscious,cough and swallowing reflex is restored┋normal vital capacity,pattern of respiration,oxygen saturation, maximum inspiratory effort&lt;50 cmH2O	Wait patiently for the patient's spontaneous breathing to return before giving it	arrhythmias, especially atrioventricular block┋myocardial ischemia, severe valve stenosis	glaucoma	antihistamine drug
118	2021/5/19 21:28:31	276s	wechat	N/A	182.137.166.224(四川-绵阳)	male	26~30 yrs	Sichuan	a Grade III Level A hospital	undergraduate degree	helpless and miserable resident	Not always.	evaluate patients at preoperative visits	Be sure to ask.	Sedation - analgesia - NMBAs	Help to breathe	There is no NMT monitors device	wait for the effects of drug wear off, airway protection reflex recovery then extubation	Same, give 2~3 times ED95	vecuronium	5 s uniform	3 minutes	1 hour, 1/5 to 1/3 of the initial dose	Normal muscle relax, 2 times ED95	Really really give 1/5 to 1/3 of the initial dose of muscle relaxation	depends on the length of the operation	Use the same muscle relaxant consistently	Ideal weight =[height -80] *0.7	whether the patient is conscious,cough and swallowing reflex is restored┋normal vital capacity,pattern of respiration,oxygen saturation, maximum inspiratory effort&lt;50 cmH2O	Wait patiently for the patient's spontaneous breathing to return before giving it	myocardial ischemia, severe valve stenosis	glaucoma┋prostatic hypertrophy and urinary tract obstruction	Do not give medication and wait for symptoms to subside naturally
119	2021/5/19 21:28:48	262s	wechat	N/A	218.19.223.101(广东-广州)	male	51~60 yrs	Guangdong	a Grade III Level A hospital	undergraduate degree	associate chief physicians	Yes,I will.	evaluate patients at preoperative visits	Be sure to ask.	Sedation - analgesia - NMBAs	Help to breathe	No,I don't.	wait for the effects of drug wear off, airway protection reflex recovery then extubation	Same, give 2~3 times ED95	rocuronium	1-2 s very fast	3 minutes	It's too much trouble to give the drug, direct intravenous pump	Deep muscle relax, 3 times ED95	Really really give 1/5 to 1/3 of the initial dose of muscle relaxation	half an hour	Thousands of choices, take your pick	Ideal weight =[height -80] *0.7	whether the patient is conscious,cough and swallowing reflex is restored	Wait patiently for the patient's spontaneous breathing to return before giving it	bronchial asthma┋arrhythmias, especially atrioventricular block┋myocardial ischemia, severe valve stenosis┋mechanical intestinal obstruction┋urinary tract infection or urinary tract obstruction┋pregnant woman┋allergic to bromide	spastic palsy with brain injury in children┋arrhythmia┋reflux esophagitis┋the movement of the esophagus and stomach is reduced┋glaucoma┋UC(ulcerative colitis)┋prostatic hypertrophy and urinary tract obstruction┋CHF(congestive heart-failure)┋CHD(coronary heart disease)┋mitral stenosis	Do not give medication and wait for symptoms to subside naturally
120	2021/5/19 21:28:48	254s	wechat	N/A	180.113.36.104(江苏-无锡)	male	31~40 yrs	Jiangsu	a Grade III Level A hospital	undergraduate degree	middle-aged attending physician	Not always.	evaluate patients at preoperative visits	Be sure to ask.	Analgesia - sedation - NMBAs	Help to breathe	No,I don't.	wait for the effects of drug wear off, airway protection reflex recovery then extubation	Not the same. Give 1 to 2 times ED95 when laryngeal mask is placed	rocuronium	5 s uniform	in a minute	1 hour, 1/5 to 1/3 of the initial dose	Normal muscle relax, 2 times ED95	Give a sedative or a deeper anesthetic	an hour	Thousands of choices, take your pick	Ideal weight =[height -80] *0.7	whether the patient is conscious,cough and swallowing reflex is restored┋sustained head lift(5 sec)	Wait patiently for the patient's spontaneous breathing to return before giving it	bronchial asthma┋arrhythmias, especially atrioventricular block┋myocardial ischemia, severe valve stenosis┋mechanical intestinal obstruction┋urinary tract infection or urinary tract obstruction┋pregnant woman	arrhythmia┋reflux esophagitis┋the movement of the esophagus and stomach is reduced┋glaucoma┋UC(ulcerative colitis)┋prostatic hypertrophy and urinary tract obstruction┋CHF(congestive heart-failure)┋CHD(coronary heart disease)┋mitral stenosis	glucocorticoids
121	2021/5/19 21:28:48	311s	wechat	N/A	61.148.245.172(北京-北京)	female	31~40 yrs	Hebei	a Grade II Level A hospital	undergraduate degree	middle-aged attending physician	Not always.	airway evaluation was performed after the patient entered the operating room	Be sure to ask.	Analgesia - sedation - NMBAs	Help to breathe	There is no NMT monitors device	give neostigmine and atropine then extubated	Same, give 2~3 times ED95	rocuronium	5 s uniform	in a minute	1 hour, 1/5 to 1/3 of the initial dose	Deep muscle relax, 3 times ED95	Give a sedative or a deeper anesthetic	half an hour	Use the same muscle relaxant consistently	the actual body weight	whether the patient is conscious,cough and swallowing reflex is restored┋sustained head lift(5 sec)┋normal vital capacity,pattern of respiration,oxygen saturation, maximum inspiratory effort&lt;50 cmH2O	Wait patiently for the patient's spontaneous breathing to return before giving it	mechanical intestinal obstruction┋allergic to bromide	glaucoma┋prostatic hypertrophy and urinary tract obstruction	glucocorticoids
122	2021/5/19 21:29:04	361s	wechat	N/A	122.191.134.205(湖北-咸宁)	male	31~40 yrs	Hubei	a Grade III Level A hospital	undergraduate degree	middle-aged attending physician	Not always.	evaluate patients at preoperative visits	Be sure to ask.	Sedation - analgesia - NMBAs	Unassisted ventilation	There is no NMT monitors device	wait for the effects of drug wear off, airway protection reflex recovery then extubation	Same, give 2~3 times ED95	cisatracurium	5 s uniform	3 minutes	It's too much trouble to give the drug, direct intravenous pump	Deep muscle relax, 3 times ED95	Give a sedative or a deeper anesthetic	depends on the length of the operation	Use the same muscle relaxant consistently	Ideal weight =[height -80] *0.7	whether the patient is conscious,cough and swallowing reflex is restored	Wait patiently for the patient's spontaneous breathing to return before giving it	bronchial asthma┋arrhythmias, especially atrioventricular block┋myocardial ischemia, severe valve stenosis	arrhythmia┋glaucoma┋CHF(congestive heart-failure)	glucocorticoids
123	2021/5/19 21:29:25	326s	wechat	N/A	220.164.228.24(云南-德宏)	male	41~50 yrs	Yunnan	others	undergraduate degree	middle-aged attending physician	Yes,I will.	evaluate patients at preoperative visits	Be sure to ask.	Sedation - analgesia - NMBAs	Help to breathe	There is no NMT monitors device	wait for the effects of drug wear off, airway protection reflex recovery then extubation	Not the same. Give 1 to 2 times ED95 when laryngeal mask is placed	cisatracurium	5 s uniform	3 minutes	1 hour, 1/5 to 1/3 of the initial dose	Deep muscle relax, 3 times ED95	Give a sedative or a deeper anesthetic	depends on the length of the operation	Use the same muscle relaxant consistently	Ideal weight =[height -80] *0.7	whether the patient is conscious,cough and swallowing reflex is restored┋sustained head lift(5 sec)┋normal vital capacity,pattern of respiration,oxygen saturation, maximum inspiratory effort&lt;50 cmH2O┋PetCO2 and PaCO2≤45mmHg	Wait patiently for the patient's spontaneous breathing to return before giving it	bronchial asthma┋arrhythmias, especially atrioventricular block┋myocardial ischemia, severe valve stenosis┋mechanical intestinal obstruction┋pregnant woman┋allergic to bromide	spastic palsy with brain injury in children┋arrhythmia┋glaucoma┋prostatic hypertrophy and urinary tract obstruction┋CHF(congestive heart-failure)┋CHD(coronary heart disease)┋mitral stenosis	glucocorticoids
124	2021/5/19 21:29:37	170s	wechat	N/A	117.136.52.20(湖北-武汉)	female	26~30 yrs	Hubei	a Grade III Level A hospital	undergraduate degree	helpless and miserable resident	Not always.	evaluate patients at preoperative visits	Be sure to ask.	Other combinations	Unassisted ventilation	There is no NMT monitors device	wait for the effects of drug wear off, airway protection reflex recovery then extubation	Not the same. Give 1 to 2 times ED95 when laryngeal mask is placed	cisatracurium	5 s uniform	3 minutes	0.5 hour, 1/5~1/3 of initial dose	Normal muscle relax, 2 times ED95	Really really give 1/5 to 1/3 of the initial dose of muscle relaxation	depends on the length of the operation	Use the same muscle relaxant consistently	Ideal weight =[height -80] *0.7	whether the patient is conscious,cough and swallowing reflex is restored┋sustained head lift(5 sec)┋normal vital capacity,pattern of respiration,oxygen saturation, maximum inspiratory effort&lt;50 cmH2O┋PetCO2 and PaCO2≤45mmHg	Wait patiently for the patient's spontaneous breathing to return before giving it	arrhythmias, especially atrioventricular block┋myocardial ischemia, severe valve stenosis┋mechanical intestinal obstruction┋pregnant woman┋allergic to bromide	arrhythmia┋glaucoma┋prostatic hypertrophy and urinary tract obstruction┋CHF(congestive heart-failure)	glucocorticoids
125	2021/5/19 21:29:57	342s	wechat	N/A	113.101.201.83(广东-阳江)	male	26~30 yrs	Guangdong	a Grade III Level A hospital	undergraduate degree	helpless and miserable resident	Not always.	evaluate patients at preoperative visits	Be sure to ask.	Analgesia - sedation - NMBAs	Help to breathe	There is no NMT monitors device	wait for the effects of drug wear off, airway protection reflex recovery then extubation	Not the same. Give 1 to 2 times ED95 when laryngeal mask is placed	cisatracurium	5 s uniform	3 minutes	It's too much trouble to give the drug, direct intravenous pump	Normal muscle relax, 2 times ED95	Give the patient normal saline and tell the surgeon that muscle relaxants have been added	half an hour	Thousands of choices, take your pick	Lean body weight= 1.10×TBW – 0.0128×BMI×TBW	whether the patient is conscious,cough and swallowing reflex is restored┋sustained head lift(5 sec)┋normal vital capacity,pattern of respiration,oxygen saturation, maximum inspiratory effort&lt;50 cmH2O┋PetCO2 and PaCO2≤45mmHg	Wait patiently for the patient's spontaneous breathing to return before giving it	bronchial asthma┋arrhythmias, especially atrioventricular block┋pregnant woman	glaucoma┋prostatic hypertrophy and urinary tract obstruction	glucocorticoids
126	2021/5/19 21:30:46	283s	wechat	N/A	175.167.11.103(辽宁-鞍山)	female	31~40 yrs	Liaoning	a Grade III Level B hospital	undergraduate degree	middle-aged attending physician	Not always.	evaluate patients at preoperative visits	Be sure to ask.	Sedation - analgesia - NMBAs	Help to breathe	There is no NMT monitors device	wait for the effects of drug wear off, airway protection reflex recovery then extubation	Same, give 2~3 times ED95	rocuronium	5 s uniform	3 minutes	1 hour, 1/5 to 1/3 of the initial dose	Normal muscle relax, 2 times ED95	Give the patient normal saline and tell the surgeon that muscle relaxants have been added	half an hour	Thousands of choices, take your pick	the actual body weight	whether the patient is conscious,cough and swallowing reflex is restored┋sustained head lift(5 sec)┋normal vital capacity,pattern of respiration,oxygen saturation, maximum inspiratory effort&lt;50 cmH2O┋PetCO2 and PaCO2≤45mmHg	Wait patiently for the patient's spontaneous breathing to return before giving it	bronchial asthma┋arrhythmias, especially atrioventricular block┋myocardial ischemia, severe valve stenosis┋mechanical intestinal obstruction┋urinary tract infection or urinary tract obstruction┋pregnant woman	the movement of the esophagus and stomach is reduced┋glaucoma┋prostatic hypertrophy and urinary tract obstruction┋CHD(coronary heart disease)┋mitral stenosis	glucocorticoids
127	2021/5/19 21:31:16	305s	wechat	N/A	111.201.135.125(北京-北京)	female	31~40 yrs	Beijing (capital)	a Grade III Level A hospital	doctorate degree	middle-aged attending physician	Yes,I will.	evaluate patients at preoperative visits	Be sure to ask.	Analgesia - sedation - NMBAs	Help to breathe	Yes,I will.	give neostigmine and atropine then extubated	Not the same. Give 1 to 2 times ED95 when laryngeal mask is placed	rocuronium	5 s uniform	3 minutes	0.5 hour, 1/5~1/3 of initial dose	Normal muscle relax, 2 times ED95	Really really give 1/5 to 1/3 of the initial dose of muscle relaxation	half an hour	Use the same muscle relaxant consistently	Ideal weight =[height -80] *0.7	whether the patient is conscious,cough and swallowing reflex is restored┋normal vital capacity,pattern of respiration,oxygen saturation, maximum inspiratory effort&lt;50 cmH2O	Wait patiently for the patient's spontaneous breathing to return before giving it	arrhythmias, especially atrioventricular block┋myocardial ischemia, severe valve stenosis┋mechanical intestinal obstruction	glaucoma┋prostatic hypertrophy and urinary tract obstruction┋CHD(coronary heart disease)┋mitral stenosis	Do not give medication and wait for symptoms to subside naturally
128	2021/5/19 21:31:18	170s	wechat	N/A	39.144.159.71(安徽-滁州)	female	18~25 yrs	Anhui	a Grade III Level A hospital	undergraduate degree	helpless and miserable resident	Yes,I will.	evaluate patients at preoperative visits	Just ask if I think of it.	Sedation - analgesia - NMBAs	Help to breathe	No,I don't.	give neostigmine and atropine then extubated	Not the same. Give 1 to 2 times ED95 when laryngeal mask is placed	cisatracurium	5 s uniform	3 minutes	It's too much trouble to give the drug, direct intravenous pump	Normal muscle relax, 2 times ED95	Give a sedative or a deeper anesthetic	depends on the length of the operation	Use the same muscle relaxant consistently	Ideal weight =[height -80] *0.7	normal vital capacity,pattern of respiration,oxygen saturation, maximum inspiratory effort&lt;50 cmH2O	Wait patiently for the patient's spontaneous breathing to return before giving it	bronchial asthma┋arrhythmias, especially atrioventricular block┋myocardial ischemia, severe valve stenosis┋mechanical intestinal obstruction┋pregnant woman┋allergic to bromide	spastic palsy with brain injury in children┋arrhythmia┋glaucoma┋prostatic hypertrophy and urinary tract obstruction┋CHF(congestive heart-failure)┋CHD(coronary heart disease)┋mitral stenosis	glucocorticoids
129	2021/5/19 21:32:03	531s	wechat	N/A	117.158.56.189(河南-三门峡)	female	41~50 yrs	Henan	a Grade II Level A hospital	undergraduate degree	middle-aged attending physician	Not always.	evaluate patients at preoperative visits	Be sure to ask.	Analgesia - sedation - NMBAs	Help to breathe	There is no NMT monitors device	give neostigmine and atropine then extubated	Not the same. Give 1 to 2 times ED95 when laryngeal mask is placed	vecuronium	5 s uniform	3 minutes	1 hour, 1/5 to 1/3 of the initial dose	Normal muscle relax, 2 times ED95	Give a sedative or a deeper anesthetic	depends on the length of the operation	Use the same muscle relaxant consistently	Ideal weight =[height -80] *0.7	whether the patient is conscious,cough and swallowing reflex is restored┋sustained head lift(5 sec)┋normal vital capacity,pattern of respiration,oxygen saturation, maximum inspiratory effort&lt;50 cmH2O	Wait patiently for the patient's spontaneous breathing to return before giving it	bronchial asthma┋arrhythmias, especially atrioventricular block┋myocardial ischemia, severe valve stenosis┋mechanical intestinal obstruction┋urinary tract infection or urinary tract obstruction	spastic palsy with brain injury in children┋arrhythmia┋glaucoma┋prostatic hypertrophy and urinary tract obstruction┋CHF(congestive heart-failure)┋CHD(coronary heart disease)┋mitral stenosis	glucocorticoids
130	2021/5/19 21:32:35	452s	wechat	N/A	43.250.200.117(湖南-长沙)	male	41~50 yrs	Hunan	a Grade II Level A hospital	undergraduate degree	associate chief physicians	Yes,I will.	evaluate patients at preoperative visits	Be sure to ask.	Sedation - analgesia - NMBAs	Help to breathe	There is no NMT monitors device	give neostigmine and atropine then extubated	Not the same. Give 1 to 2 times ED95 when laryngeal mask is placed	vecuronium	5 s uniform	3 minutes	1 hour, 1/5 to 1/3 of the initial dose	Normal muscle relax, 2 times ED95	Give a sedative or a deeper anesthetic	depends on the length of the operation	Use the same muscle relaxant consistently	Ideal weight =[height -80] *0.7	whether the patient is conscious,cough and swallowing reflex is restored┋sustained head lift(5 sec)	Wait patiently for the patient's spontaneous breathing to return before giving it	arrhythmias, especially atrioventricular block┋myocardial ischemia, severe valve stenosis┋allergic to bromide	glaucoma┋prostatic hypertrophy and urinary tract obstruction	Do not give medication and wait for symptoms to subside naturally
131	2021/5/19 21:32:49	153s	wechat	N/A	175.5.237.158(湖南-永州)	male	31~40 yrs	Hunan	a Grade III Level B hospital	undergraduate degree	middle-aged attending physician	Yes,I will.	evaluate patients at preoperative visits	Just ask if I think of it.	Sedation - analgesia - NMBAs	Help to breathe	There is no NMT monitors device	wait for the effects of drug wear off, airway protection reflex recovery then extubation	Same, give 2~3 times ED95	vecuronium	1-2 s very fast	3 minutes	0.5 hour, 1/5~1/3 of initial dose	Normal muscle relax, 2 times ED95	Really really give 1/5 to 1/3 of the initial dose of muscle relaxation	half an hour	Use the same muscle relaxant consistently	Ideal weight =[height -80] *0.7	whether the patient is conscious,cough and swallowing reflex is restored┋sustained head lift(5 sec)┋normal vital capacity,pattern of respiration,oxygen saturation, maximum inspiratory effort&lt;50 cmH2O┋PetCO2 and PaCO2≤45mmHg	Wait patiently for the patient's spontaneous breathing to return before giving it	bronchial asthma┋arrhythmias, especially atrioventricular block┋mechanical intestinal obstruction┋urinary tract infection or urinary tract obstruction	spastic palsy with brain injury in children┋glaucoma┋prostatic hypertrophy and urinary tract obstruction┋CHD(coronary heart disease)	antihistamine drug
132	2021/5/19 21:33:52	204s	wechat	N/A	27.186.137.40(河北-保定)	male	41~50 yrs	Hebei	a Grade III Level A hospital	undergraduate degree	middle-aged attending physician	Not always.	evaluate patients at preoperative visits	Just ask if I think of it.	Sedation - analgesia - NMBAs	Help to breathe	No,I don't.	wait for the effects of drug wear off, airway protection reflex recovery then extubation	I don't give NMBAs while the laryngeal mask was ventilating	rocuronium	1-2 s very fast	in a minute	1 hour, 1/5 to 1/3 of the initial dose	Deep muscle relax, 3 times ED95	Really really give 1/5 to 1/3 of the initial dose of muscle relaxation	depends on the length of the operation	Thousands of choices, take your pick	Ideal weight =[height -80] *0.7	whether the patient is conscious,cough and swallowing reflex is restored┋sustained head lift(5 sec)┋normal vital capacity,pattern of respiration,oxygen saturation, maximum inspiratory effort&lt;50 cmH2O┋PetCO2 and PaCO2≤45mmHg	Wait patiently for the patient's spontaneous breathing to return before giving it	bronchial asthma┋arrhythmias, especially atrioventricular block┋myocardial ischemia, severe valve stenosis┋mechanical intestinal obstruction┋pregnant woman┋allergic to bromide	arrhythmia┋the movement of the esophagus and stomach is reduced┋glaucoma┋prostatic hypertrophy and urinary tract obstruction┋CHF(congestive heart-failure)┋CHD(coronary heart disease)┋mitral stenosis	antihistamine drug
133	2021/5/19 21:34:26	301s	wechat	N/A	111.126.38.62(内蒙古-鄂尔多斯)	male	41~50 yrs	Nei Monggol	a Grade III Level A hospital	master degree	middle-aged attending physician	Not always.	evaluate patients at preoperative visits	Be sure to ask.	Analgesia - NMBAs - sedation	Help to breathe	No,I don't.	give neostigmine and atropine then extubated	Same, give 2~3 times ED95	cisatracurium	1-2 s very fast	3 minutes	0.5 hour, 1/5~1/3 of initial dose	Deep muscle relax, 3 times ED95	Really really give 1/5 to 1/3 of the initial dose of muscle relaxation	depends on the length of the operation	Thousands of choices, take your pick	Ideal weight =[height -80] *0.7	whether the patient is conscious,cough and swallowing reflex is restored┋normal vital capacity,pattern of respiration,oxygen saturation, maximum inspiratory effort&lt;50 cmH2O┋PetCO2 and PaCO2≤45mmHg	Wait patiently for the patient's spontaneous breathing to return before giving it	bronchial asthma┋arrhythmias, especially atrioventricular block┋myocardial ischemia, severe valve stenosis┋mechanical intestinal obstruction┋urinary tract infection or urinary tract obstruction┋pregnant woman┋allergic to bromide	spastic palsy with brain injury in children┋arrhythmia┋glaucoma┋prostatic hypertrophy and urinary tract obstruction┋CHF(congestive heart-failure)┋CHD(coronary heart disease)┋mitral stenosis	glucocorticoids
134	2021/5/19 21:34:31	297s	wechat	N/A	112.17.235.56(浙江-温州)	male	18~25 yrs	Zhejiang	a Grade III Level A hospital	undergraduate degree	helpless and miserable resident	Not always.	evaluate patients at preoperative visits	Be sure to ask.	Analgesia - sedation - NMBAs	Help to breathe	There is no NMT monitors device	give neostigmine and atropine then extubated	Not the same. Give 1 to 2 times ED95 when laryngeal mask is placed	cisatracurium	5 s uniform	3 minutes	1 hour, 1/5 to 1/3 of the initial dose	Deep muscle relax, 3 times ED95	Give the patient normal saline and tell the surgeon that muscle relaxants have been added	an hour	Use the same muscle relaxant consistently	Ideal weight =[height -80] *0.7	whether the patient is conscious,cough and swallowing reflex is restored┋sustained head lift(5 sec)┋normal vital capacity,pattern of respiration,oxygen saturation, maximum inspiratory effort&lt;50 cmH2O┋PetCO2 and PaCO2≤45mmHg	Give it at the end of the operation, whether the patient's spontaneous breathing returns or not	arrhythmias, especially atrioventricular block	arrhythmia┋glaucoma┋CHD(coronary heart disease)	Do not give medication and wait for symptoms to subside naturally
135	2021/5/19 21:34:40	138s	wechat	N/A	27.154.153.137(福建-厦门)	female	31~40 yrs	Fujian	a Grade III Level A hospital	undergraduate degree	middle-aged attending physician	Not always.	evaluate patients at preoperative visits	Be sure to ask.	Analgesia - sedation - NMBAs	Help to breathe	No,I don't.	wait for the effects of drug wear off, airway protection reflex recovery then extubation	Not the same. Give 1 to 2 times ED95 when laryngeal mask is placed	cisatracurium	5 s uniform	3 minutes	1 hour, 1/5 to 1/3 of the initial dose	Normal muscle relax, 2 times ED95	Give a sedative or a deeper anesthetic	depends on the length of the operation	Use the same muscle relaxant consistently	Ideal weight =[height -80] *0.7	whether the patient is conscious,cough and swallowing reflex is restored┋sustained head lift(5 sec)┋normal vital capacity,pattern of respiration,oxygen saturation, maximum inspiratory effort&lt;50 cmH2O	Wait patiently for the patient's spontaneous breathing to return before giving it	bronchial asthma┋arrhythmias, especially atrioventricular block┋myocardial ischemia, severe valve stenosis┋mechanical intestinal obstruction┋urinary tract infection or urinary tract obstruction┋pregnant woman┋allergic to bromide	spastic palsy with brain injury in children┋arrhythmia┋the movement of the esophagus and stomach is reduced┋glaucoma┋prostatic hypertrophy and urinary tract obstruction┋CHF(congestive heart-failure)┋CHD(coronary heart disease)┋mitral stenosis	glucocorticoids
136	2021/5/19 21:34:41	415s	wechat	N/A	61.136.207.142(湖北-天门)	female	31~40 yrs	Hubei	a Grade III Level A hospital	master degree	middle-aged attending physician	Yes,I will.	evaluate patients at preoperative visits	Be sure to ask.	Sedation - analgesia - NMBAs	Help to breathe	No,I don't.	wait for the effects of drug wear off, airway protection reflex recovery then extubation	Not the same. Give 1 to 2 times ED95 when laryngeal mask is placed	cisatracurium	5 s uniform	3 minutes	0.5 hour, 1/5~1/3 of initial dose	Normal muscle relax, 2 times ED95	Really really give 1/5 to 1/3 of the initial dose of muscle relaxation	depends on the length of the operation	Use the same muscle relaxant consistently	Lean body weight= 1.10×TBW – 0.0128×BMI×TBW	whether the patient is conscious,cough and swallowing reflex is restored┋sustained head lift(5 sec)┋normal vital capacity,pattern of respiration,oxygen saturation, maximum inspiratory effort&lt;50 cmH2O┋PetCO2 and PaCO2≤45mmHg	Wait patiently for the patient's spontaneous breathing to return before giving it	bronchial asthma┋arrhythmias, especially atrioventricular block┋allergic to bromide	arrhythmia┋glaucoma┋prostatic hypertrophy and urinary tract obstruction┋CHF(congestive heart-failure)┋CHD(coronary heart disease)┋mitral stenosis	glucocorticoids
137	2021/5/19 21:35:04	187s	wechat	N/A	36.57.146.243(安徽-合肥)	male	26~30 yrs	Anhui	a Grade III Level A hospital	undergraduate degree	helpless and miserable resident	Not always.	airway evaluation was performed after the patient entered the operating room	Be sure to ask.	Analgesia - sedation - NMBAs	Unassisted ventilation	No,I don't.	wait for the effects of drug wear off, airway protection reflex recovery then extubation	Not the same. Give 1 to 2 times ED95 when laryngeal mask is placed	rocuronium	1-2 s very fast	in a minute	1 hour, 1/5 to 1/3 of the initial dose	Normal muscle relax, 2 times ED95	Really really give 1/5 to 1/3 of the initial dose of muscle relaxation	depends on the length of the operation	Thousands of choices, take your pick	Ideal weight =[height -80] *0.7	whether the patient is conscious,cough and swallowing reflex is restored┋sustained head lift(5 sec)┋normal vital capacity,pattern of respiration,oxygen saturation, maximum inspiratory effort&lt;50 cmH2O┋PetCO2 and PaCO2≤45mmHg	Wait patiently for the patient's spontaneous breathing to return before giving it	bronchial asthma┋arrhythmias, especially atrioventricular block┋myocardial ischemia, severe valve stenosis┋mechanical intestinal obstruction┋urinary tract infection or urinary tract obstruction┋pregnant woman┋allergic to bromide	spastic palsy with brain injury in children┋arrhythmia┋reflux esophagitis┋the movement of the esophagus and stomach is reduced┋glaucoma┋UC(ulcerative colitis)┋prostatic hypertrophy and urinary tract obstruction┋CHF(congestive heart-failure)┋CHD(coronary heart disease)┋mitral stenosis	glucocorticoids
138	2021/5/19 21:35:24	260s	wechat	N/A	123.163.248.191(河南-漯河)	female	31~40 yrs	Henan	a Grade II Level A hospital	undergraduate degree	middle-aged attending physician	Not always.	evaluate patients at preoperative visits	Be sure to ask.	Analgesia - NMBAs - sedation	Help to breathe	There is no NMT monitors device	wait for the effects of drug wear off, airway protection reflex recovery then extubation	Not the same. Give 1 to 2 times ED95 when laryngeal mask is placed	cisatracurium	Not less than 30s turtle speed	3 minutes	1 hour, 1/5 to 1/3 of the initial dose	Deep muscle relax, 3 times ED95	Really really give 1/5 to 1/3 of the initial dose of muscle relaxation	depends on the length of the operation	Thousands of choices, take your pick	Ideal weight =[height -80] *0.7	whether the patient is conscious,cough and swallowing reflex is restored┋sustained head lift(5 sec)┋normal vital capacity,pattern of respiration,oxygen saturation, maximum inspiratory effort&lt;50 cmH2O┋PetCO2 and PaCO2≤45mmHg	Wait patiently for the patient's spontaneous breathing to return before giving it	bronchial asthma┋arrhythmias, especially atrioventricular block┋myocardial ischemia, severe valve stenosis	spastic palsy with brain injury in children┋arrhythmia┋glaucoma┋prostatic hypertrophy and urinary tract obstruction	glucocorticoids
139	2021/5/19 21:35:41	112s	wechat	N/A	223.104.10.252(江西-南昌)	female	31~40 yrs	Jiangxi	a Grade III Level A hospital	undergraduate degree	middle-aged attending physician	Not always.	evaluate patients at preoperative visits	Be sure to ask.	Other combinations	Help to breathe	There is no NMT monitors device	wait for the effects of drug wear off, airway protection reflex recovery then extubation	I don't give NMBAs while the laryngeal mask was ventilating	cisatracurium	5 s uniform	3 minutes	1 hour, 1/5 to 1/3 of the initial dose	Normal muscle relax, 2 times ED95	Give the patient normal saline and tell the surgeon that muscle relaxants have been added	an hour	Use the same muscle relaxant consistently	Ideal weight =[height -80] *0.7	whether the patient is conscious,cough and swallowing reflex is restored┋normal vital capacity,pattern of respiration,oxygen saturation, maximum inspiratory effort&lt;50 cmH2O┋PetCO2 and PaCO2≤45mmHg	Wait patiently for the patient's spontaneous breathing to return before giving it	bronchial asthma┋arrhythmias, especially atrioventricular block┋myocardial ischemia, severe valve stenosis┋mechanical intestinal obstruction┋urinary tract infection or urinary tract obstruction┋pregnant woman┋allergic to bromide	spastic palsy with brain injury in children┋arrhythmia┋glaucoma┋prostatic hypertrophy and urinary tract obstruction┋CHF(congestive heart-failure)┋CHD(coronary heart disease)┋mitral stenosis	Do not give medication and wait for symptoms to subside naturally
140	2021/5/19 21:36:04	454s	wechat	N/A	125.111.131.153(浙江-宁波)	male	31~40 yrs	Zhejiang	a Grade II Level B hospital	undergraduate degree	associate chief physicians	Yes,I will.	evaluate patients at preoperative visits	Be sure to ask.	Analgesia - sedation - NMBAs	Unassisted ventilation	There is no NMT monitors device	wait for the effects of drug wear off, airway protection reflex recovery then extubation	Not the same. Give 1 to 2 times ED95 when laryngeal mask is placed	rocuronium	5 s uniform	in a minute	1 hour, 1/5 to 1/3 of the initial dose	Normal muscle relax, 2 times ED95	Give a sedative or a deeper anesthetic	half an hour	Use the same muscle relaxant consistently	Lean body weight= 1.10×TBW – 0.0128×BMI×TBW	whether the patient is conscious,cough and swallowing reflex is restored┋sustained head lift(5 sec)┋normal vital capacity,pattern of respiration,oxygen saturation, maximum inspiratory effort&lt;50 cmH2O	Give it at the end of the operation, whether the patient's spontaneous breathing returns or not	arrhythmias, especially atrioventricular block┋myocardial ischemia, severe valve stenosis	arrhythmia┋glaucoma┋prostatic hypertrophy and urinary tract obstruction┋CHF(congestive heart-failure)┋CHD(coronary heart disease)	Do not give medication and wait for symptoms to subside naturally
141	2021/5/19 21:36:06	226s	wechat	N/A	43.227.139.176(湖北-武汉)	female	18~25 yrs	Hubei	a Grade III Level A hospital	undergraduate degree	helpless and miserable resident	Not always.	evaluate patients at preoperative visits	Be sure to ask.	NMBAs - analgesia - sedation	Unassisted ventilation	No,I don't.	wait for the effects of drug wear off, airway protection reflex recovery then extubation	Not the same. Give 1 to 2 times ED95 when laryngeal mask is placed	cisatracurium	1-2 s very fast	3 minutes	It's too much trouble to give the drug, direct intravenous pump	Normal muscle relax, 2 times ED95	Give the patient normal saline and tell the surgeon that muscle relaxants have been added	an hour	Use the same muscle relaxant consistently	Ideal weight =[height -80] *0.7	whether the patient is conscious,cough and swallowing reflex is restored┋sustained head lift(5 sec)┋normal vital capacity,pattern of respiration,oxygen saturation, maximum inspiratory effort&lt;50 cmH2O┋PetCO2 and PaCO2≤45mmHg	Wait patiently for the patient's spontaneous breathing to return before giving it	bronchial asthma┋arrhythmias, especially atrioventricular block┋myocardial ischemia, severe valve stenosis┋mechanical intestinal obstruction┋urinary tract infection or urinary tract obstruction┋pregnant woman┋allergic to bromide	spastic palsy with brain injury in children┋arrhythmia┋reflux esophagitis┋the movement of the esophagus and stomach is reduced┋glaucoma┋UC(ulcerative colitis)┋prostatic hypertrophy and urinary tract obstruction┋CHF(congestive heart-failure)┋CHD(coronary heart disease)┋mitral stenosis	Do not give medication and wait for symptoms to subside naturally
142	2021/5/19 21:36:34	136s	wechat	N/A	61.184.128.244(湖北-黄冈)	male	31~40 yrs	Hubei	a Grade II Level A hospital	undergraduate degree	middle-aged attending physician	Yes,I will.	airway evaluation was performed after the patient entered the operating room	Be sure to ask.	Analgesia - sedation - NMBAs	Help to breathe	There is no NMT monitors device	wait for the effects of drug wear off, airway protection reflex recovery then extubation	Same, give 2~3 times ED95	vecuronium	1-2 s very fast	3 minutes	1 hour，1/3 to 1/2 of the initial dose	Deep muscle relax, 3 times ED95	Really really give 1/5 to 1/3 of the initial dose of muscle relaxation	half an hour	Use the same muscle relaxant consistently	Ideal weight =[height -80] *0.7	whether the patient is conscious,cough and swallowing reflex is restored┋sustained head lift(5 sec)┋normal vital capacity,pattern of respiration,oxygen saturation, maximum inspiratory effort&lt;50 cmH2O┋PetCO2 and PaCO2≤45mmHg	Wait patiently for the patient's spontaneous breathing to return before giving it	bronchial asthma┋arrhythmias, especially atrioventricular block┋myocardial ischemia, severe valve stenosis┋mechanical intestinal obstruction┋urinary tract infection or urinary tract obstruction┋pregnant woman┋allergic to bromide	spastic palsy with brain injury in children┋arrhythmia┋reflux esophagitis┋the movement of the esophagus and stomach is reduced┋glaucoma┋prostatic hypertrophy and urinary tract obstruction┋CHF(congestive heart-failure)┋CHD(coronary heart disease)┋mitral stenosis	glucocorticoids
143	2021/5/19 21:37:11	209s	wechat	N/A	112.239.138.253(山东-聊城)	female	26~30 yrs	Shandong	a Grade III Level A hospital	undergraduate degree	helpless and miserable resident	Yes,I will.	evaluate patients at preoperative visits	Be sure to ask.	Sedation - analgesia - NMBAs	Help to breathe	There is no NMT monitors device	give neostigmine and atropine then extubated	Not the same. Give 1 to 2 times ED95 when laryngeal mask is placed	cisatracurium	5 s uniform	3 minutes	1 hour, 1/5 to 1/3 of the initial dose	Deep muscle relax, 3 times ED95	Give a sedative or a deeper anesthetic	depends on the length of the operation	Use the same muscle relaxant consistently	Ideal weight =[height -80] *0.7	whether the patient is conscious,cough and swallowing reflex is restored┋sustained head lift(5 sec)┋normal vital capacity,pattern of respiration,oxygen saturation, maximum inspiratory effort&lt;50 cmH2O┋PetCO2 and PaCO2≤45mmHg	Wait patiently for the patient's spontaneous breathing to return before giving it	arrhythmias, especially atrioventricular block┋myocardial ischemia, severe valve stenosis┋mechanical intestinal obstruction┋urinary tract infection or urinary tract obstruction┋pregnant woman┋allergic to bromide	glaucoma┋CHF(congestive heart-failure)┋CHD(coronary heart disease)┋mitral stenosis	glucocorticoids
144	2021/5/19 21:37:21	244s	wechat	N/A	59.57.196.107(福建-厦门)	male	26~30 yrs	Fujian	a Grade III Level A hospital	master degree	helpless and miserable resident	Not always.	evaluate patients at preoperative visits	Just ask if I think of it.	Sedation - analgesia - NMBAs	Help to breathe	I have a NMT monitor, but I don't know how to use it.	wait for the effects of drug wear off, airway protection reflex recovery then extubation	I don't give NMBAs while the laryngeal mask was ventilating	rocuronium	5 s uniform	5 minutes	1 hour, 1/5 to 1/3 of the initial dose	Normal muscle relax, 2 times ED95	Really really give 1/5 to 1/3 of the initial dose of muscle relaxation	an hour	Use the same muscle relaxant consistently	Ideal weight =[height -80] *0.7	whether the patient is conscious,cough and swallowing reflex is restored┋sustained head lift(5 sec)┋normal vital capacity,pattern of respiration,oxygen saturation, maximum inspiratory effort&lt;50 cmH2O	Wait patiently for the patient's spontaneous breathing to return before giving it	bronchial asthma┋arrhythmias, especially atrioventricular block┋myocardial ischemia, severe valve stenosis┋mechanical intestinal obstruction┋allergic to bromide	arrhythmia┋the movement of the esophagus and stomach is reduced┋glaucoma┋CHF(congestive heart-failure)┋CHD(coronary heart disease)	antihistamine drug
145	2021/5/19 21:37:23	174s	wechat	N/A	113.128.84.166(山东-济南)	female	26~30 yrs	Shandong	a Grade III Level A hospital	master degree	helpless and miserable resident	Not always.	evaluate patients at preoperative visits	Just ask if I think of it.	Analgesia - sedation - NMBAs	Help to breathe	No,I don't.	wait for the effects of drug wear off, airway protection reflex recovery then extubation	Not the same. Give 1 to 2 times ED95 when laryngeal mask is placed	rocuronium	5 s uniform	3 minutes	1 hour，1/3 to 1/2 of the initial dose	Deep muscle relax, 3 times ED95	Give a sedative or a deeper anesthetic	an hour	Use the same muscle relaxant consistently	Lean body weight= 1.10×TBW – 0.0128×BMI×TBW	whether the patient is conscious,cough and swallowing reflex is restored┋sustained head lift(5 sec)┋normal vital capacity,pattern of respiration,oxygen saturation, maximum inspiratory effort&lt;50 cmH2O┋PetCO2 and PaCO2≤45mmHg	Wait patiently for the patient's spontaneous breathing to return before giving it	bronchial asthma┋arrhythmias, especially atrioventricular block┋myocardial ischemia, severe valve stenosis┋mechanical intestinal obstruction┋allergic to bromide	arrhythmia┋glaucoma┋CHD(coronary heart disease)┋mitral stenosis	glucocorticoids
146	2021/5/19 21:37:41	79s	wechat	N/A	27.186.137.40(河北-保定)	male	41~50 yrs	Hebei	a Grade III Level A hospital	undergraduate degree	middle-aged attending physician	Not always.	airway evaluation was performed after the patient entered the operating room	Just ask if I think of it.	Sedation - analgesia - NMBAs	Help to breathe	No,I don't.	wait for the effects of drug wear off, airway protection reflex recovery then extubation	I don't give NMBAs while the laryngeal mask was ventilating	cisatracurium	1-2 s very fast	3 minutes	1 hour, 1/5 to 1/3 of the initial dose	Deep muscle relax, 3 times ED95	Really really give 1/5 to 1/3 of the initial dose of muscle relaxation	an hour	Thousands of choices, take your pick	Ideal weight =[height -80] *0.7	whether the patient is conscious,cough and swallowing reflex is restored┋sustained head lift(5 sec)┋normal vital capacity,pattern of respiration,oxygen saturation, maximum inspiratory effort&lt;50 cmH2O┋PetCO2 and PaCO2≤45mmHg	Wait patiently for the patient's spontaneous breathing to return before giving it	bronchial asthma┋arrhythmias, especially atrioventricular block┋myocardial ischemia, severe valve stenosis┋mechanical intestinal obstruction┋pregnant woman┋allergic to bromide	spastic palsy with brain injury in children┋arrhythmia┋the movement of the esophagus and stomach is reduced┋glaucoma┋prostatic hypertrophy and urinary tract obstruction┋CHF(congestive heart-failure)┋CHD(coronary heart disease)┋mitral stenosis	antihistamine drug
147	2021/5/19 21:38:02	268s	wechat	N/A	223.104.247.140(浙江-杭州)	male	41~50 yrs	Zhejiang	others	undergraduate degree	associate chief physicians	Yes,I will.	evaluate patients at preoperative visits	Be sure to ask.	Analgesia - NMBAs - sedation	Help to breathe	There is no NMT monitors device	wait for the effects of drug wear off, airway protection reflex recovery then extubation	Same, give 2~3 times ED95	cisatracurium	5 s uniform	3 minutes	1 hour, 1/5 to 1/3 of the initial dose	Deep muscle relax, 3 times ED95	Give a sedative or a deeper anesthetic	an hour	Use the same muscle relaxant consistently	Lean body weight= 1.10×TBW – 0.0128×BMI×TBW	whether the patient is conscious,cough and swallowing reflex is restored┋normal vital capacity,pattern of respiration,oxygen saturation, maximum inspiratory effort&lt;50 cmH2O┋PetCO2 and PaCO2≤45mmHg	Wait patiently for the patient's spontaneous breathing to return before giving it	bronchial asthma┋arrhythmias, especially atrioventricular block┋myocardial ischemia, severe valve stenosis┋mechanical intestinal obstruction┋urinary tract infection or urinary tract obstruction┋pregnant woman┋allergic to bromide	arrhythmia┋glaucoma┋CHF(congestive heart-failure)┋CHD(coronary heart disease)┋mitral stenosis	Do not give medication and wait for symptoms to subside naturally
148	2021/5/19 21:38:21	165s	wechat	N/A	183.229.241.36(重庆-重庆)	male	31~40 yrs	Chongqing	a Grade II Level A hospital	undergraduate degree	middle-aged attending physician	Yes,I will.	evaluate patients at preoperative visits	Be sure to ask.	Sedation - analgesia - NMBAs	Help to breathe	I have a NMT monitor, but I don't know how to use it.	wait for the effects of drug wear off, airway protection reflex recovery then extubation	Not the same. Give 1 to 2 times ED95 when laryngeal mask is placed	vecuronium	5 s uniform	5 minutes	1 hour, 1/5 to 1/3 of the initial dose	Normal muscle relax, 2 times ED95	Give a sedative or a deeper anesthetic	depends on the length of the operation	Use the same muscle relaxant consistently	Lean body weight= 1.10×TBW – 0.0128×BMI×TBW	whether the patient is conscious,cough and swallowing reflex is restored┋normal vital capacity,pattern of respiration,oxygen saturation, maximum inspiratory effort&lt;50 cmH2O┋PetCO2 and PaCO2≤45mmHg	Wait patiently for the patient's spontaneous breathing to return before giving it	bronchial asthma┋arrhythmias, especially atrioventricular block┋myocardial ischemia, severe valve stenosis┋mechanical intestinal obstruction	glaucoma┋prostatic hypertrophy and urinary tract obstruction┋CHD(coronary heart disease)┋mitral stenosis	glucocorticoids
149	2021/5/19 21:38:25	1097s	wechat	N/A	124.23.134.28(陕西-西安)	male	26~30 yrs	Shaanxi	a Grade II Level A hospital	undergraduate degree	helpless and miserable resident	Yes,I will.	evaluate patients at preoperative visits	Be sure to ask.	Sedation - analgesia - NMBAs	Help to breathe	There is no NMT monitors device	give neostigmine and atropine then extubated	Same, give 2~3 times ED95	rocuronium	5 s uniform	3 minutes	1 hour，1/3 to 1/2 of the initial dose	Normal muscle relax, 2 times ED95	Really really give 1/5 to 1/3 of the initial dose of muscle relaxation	depends on the length of the operation	Thousands of choices, take your pick	the actual body weight	whether the patient is conscious,cough and swallowing reflex is restored┋sustained head lift(5 sec)┋normal vital capacity,pattern of respiration,oxygen saturation, maximum inspiratory effort&lt;50 cmH2O┋PetCO2 and PaCO2≤45mmHg	Wait patiently for the patient's spontaneous breathing to return before giving it	bronchial asthma┋arrhythmias, especially atrioventricular block┋myocardial ischemia, severe valve stenosis┋mechanical intestinal obstruction┋urinary tract infection or urinary tract obstruction┋pregnant woman┋allergic to bromide	spastic palsy with brain injury in children┋arrhythmia┋reflux esophagitis┋glaucoma┋UC(ulcerative colitis)┋prostatic hypertrophy and urinary tract obstruction┋CHF(congestive heart-failure)┋mitral stenosis	antihistamine drug
150	2021/5/19 21:38:34	233s	wechat	N/A	111.73.200.68(江西-南昌)	female	31~40 yrs	Jiangxi	a Grade III Level A hospital	master degree	associate chief physicians	Not always.	airway evaluation was performed after the patient entered the operating room	Just ask if I think of it.	Analgesia - NMBAs - sedation	Unassisted ventilation	No,I don't.	give neostigmine and atropine then extubated	I don't give NMBAs while the laryngeal mask was ventilating	cisatracurium	5 s uniform	5 minutes	1 hour，1/3 to 1/2 of the initial dose	Deep muscle relax, 3 times ED95	Give a sedative or a deeper anesthetic	depends on the length of the operation	Thousands of choices, take your pick	Ideal weight =[height -80] *0.7	whether the patient is conscious,cough and swallowing reflex is restored┋normal vital capacity,pattern of respiration,oxygen saturation, maximum inspiratory effort&lt;50 cmH2O┋PetCO2 and PaCO2≤45mmHg	Wait patiently for the patient's spontaneous breathing to return before giving it	bronchial asthma┋arrhythmias, especially atrioventricular block┋myocardial ischemia, severe valve stenosis┋mechanical intestinal obstruction┋pregnant woman	glaucoma┋prostatic hypertrophy and urinary tract obstruction┋mitral stenosis	glucocorticoids
151	2021/5/19 21:38:46	60s	wechat	N/A	111.126.38.62(内蒙古-鄂尔多斯)	male	31~40 yrs	Nei Monggol	a Grade III Level A hospital	undergraduate degree	middle-aged attending physician	Not always.	evaluate patients at preoperative visits	Just ask if I think of it.	Sedation - analgesia - NMBAs	Help to breathe	Yes,I will.	wait for the effects of drug wear off, airway protection reflex recovery then extubation	Not the same. Give 1 to 2 times ED95 when laryngeal mask is placed	cisatracurium	1-2 s very fast	3 minutes	0.5 hour, 1/5~1/3 of initial dose	Deep muscle relax, 3 times ED95	Really really give 1/5 to 1/3 of the initial dose of muscle relaxation	half an hour	Use the same muscle relaxant consistently	Ideal weight =[height -80] *0.7	whether the patient is conscious,cough and swallowing reflex is restored┋normal vital capacity,pattern of respiration,oxygen saturation, maximum inspiratory effort&lt;50 cmH2O┋PetCO2 and PaCO2≤45mmHg	Give it at the end of the operation, whether the patient's spontaneous breathing returns or not	bronchial asthma┋arrhythmias, especially atrioventricular block┋myocardial ischemia, severe valve stenosis┋mechanical intestinal obstruction┋urinary tract infection or urinary tract obstruction┋pregnant woman┋allergic to bromide	spastic palsy with brain injury in children┋arrhythmia┋reflux esophagitis┋the movement of the esophagus and stomach is reduced┋glaucoma┋UC(ulcerative colitis)┋prostatic hypertrophy and urinary tract obstruction┋CHF(congestive heart-failure)┋CHD(coronary heart disease)┋mitral stenosis	glucocorticoids
152	2021/5/19 21:39:14	328s	wechat	N/A	39.144.137.167(四川-成都)	male	31~40 yrs	Sichuan	a Grade III Level A hospital	undergraduate degree	middle-aged attending physician	Not always.	evaluate patients at preoperative visits	Just ask if I think of it.	Analgesia - sedation - NMBAs	Help to breathe	There is no NMT monitors device	give neostigmine and atropine then extubated	Not the same. Give 1 to 2 times ED95 when laryngeal mask is placed	rocuronium	5 s uniform	3 minutes	1 hour，1/3 to 1/2 of the initial dose	Normal muscle relax, 2 times ED95	Really really give 1/5 to 1/3 of the initial dose of muscle relaxation	half an hour	Use the same muscle relaxant consistently	Ideal weight =[height -80] *0.7	whether the patient is conscious,cough and swallowing reflex is restored┋sustained head lift(5 sec)┋normal vital capacity,pattern of respiration,oxygen saturation, maximum inspiratory effort&lt;50 cmH2O	Wait patiently for the patient's spontaneous breathing to return before giving it	bronchial asthma┋arrhythmias, especially atrioventricular block┋mechanical intestinal obstruction┋urinary tract infection or urinary tract obstruction┋pregnant woman┋allergic to bromide	the movement of the esophagus and stomach is reduced┋glaucoma┋prostatic hypertrophy and urinary tract obstruction┋CHF(congestive heart-failure)┋mitral stenosis	glucocorticoids
153	2021/5/19 21:39:20	187s	wechat	N/A	60.255.160.212(四川-成都)	female	31~40 yrs	Gansu	a Grade III Level A hospital	undergraduate degree	middle-aged attending physician	Yes,I will.	evaluate patients at preoperative visits	Just ask if I think of it.	Sedation - analgesia - NMBAs	Help to breathe	No,I don't.	wait for the effects of drug wear off, airway protection reflex recovery then extubation	Not the same. Give 1 to 2 times ED95 when laryngeal mask is placed	cisatracurium	5 s uniform	3 minutes	1 hour，1/3 to 1/2 of the initial dose	Normal muscle relax, 2 times ED95	Really really give 1/5 to 1/3 of the initial dose of muscle relaxation	half an hour	Use the same muscle relaxant consistently	Ideal weight =[height -80] *0.7	whether the patient is conscious,cough and swallowing reflex is restored┋sustained head lift(5 sec)┋normal vital capacity,pattern of respiration,oxygen saturation, maximum inspiratory effort&lt;50 cmH2O	Give it at the end of the operation, whether the patient's spontaneous breathing returns or not	arrhythmias, especially atrioventricular block┋myocardial ischemia, severe valve stenosis┋allergic to bromide	arrhythmia┋CHF(congestive heart-failure)┋CHD(coronary heart disease)┋mitral stenosis	glucocorticoids
154	2021/5/19 21:39:26	262s	wechat	N/A	171.10.146.27(河南-南阳)	male	26~30 yrs	Henan	a Grade III Level A hospital	master degree	helpless and miserable resident	Yes,I will.	evaluate patients at preoperative visits	Just ask if I think of it.	NMBAs - sedation - analgesia	Unassisted ventilation	Yes,I will.	wait for the effects of drug wear off, airway protection reflex recovery then extubation	Not the same. Give 1 to 2 times ED95 when laryngeal mask is placed	cisatracurium	5 s uniform	3 minutes	1 hour, 1/5 to 1/3 of the initial dose	Deep muscle relax, 3 times ED95	Give a sedative or a deeper anesthetic	depends on the length of the operation	Use the same muscle relaxant consistently	Ideal weight =[height -80] *0.7	whether the patient is conscious,cough and swallowing reflex is restored┋normal vital capacity,pattern of respiration,oxygen saturation, maximum inspiratory effort&lt;50 cmH2O┋PetCO2 and PaCO2≤45mmHg	Wait patiently for the patient's spontaneous breathing to return before giving it	bronchial asthma┋arrhythmias, especially atrioventricular block┋myocardial ischemia, severe valve stenosis┋mechanical intestinal obstruction┋urinary tract infection or urinary tract obstruction┋pregnant woman┋allergic to bromide	spastic palsy with brain injury in children┋the movement of the esophagus and stomach is reduced┋glaucoma┋prostatic hypertrophy and urinary tract obstruction┋CHF(congestive heart-failure)┋CHD(coronary heart disease)┋mitral stenosis	glucocorticoids
155	2021/5/19 21:39:35	359s	wechat	N/A	113.251.47.231(重庆-重庆)	female	31~40 yrs	Chongqing	a Grade III Level B hospital	undergraduate degree	middle-aged attending physician	Not always.	evaluate patients at preoperative visits	Be sure to ask.	Sedation - analgesia - NMBAs	Help to breathe	No,I don't.	wait for the effects of drug wear off, airway protection reflex recovery then extubation	I don't give NMBAs while the laryngeal mask was ventilating	vecuronium	5 s uniform	3 minutes	It's too much trouble to give the drug, direct intravenous pump	Deep muscle relax, 3 times ED95	Really really give 1/5 to 1/3 of the initial dose of muscle relaxation	depends on the length of the operation	Use the same muscle relaxant consistently	Ideal weight =[height -80] *0.7	whether the patient is conscious,cough and swallowing reflex is restored┋sustained head lift(5 sec)┋normal vital capacity,pattern of respiration,oxygen saturation, maximum inspiratory effort&lt;50 cmH2O	Wait patiently for the patient's spontaneous breathing to return before giving it	bronchial asthma┋arrhythmias, especially atrioventricular block┋myocardial ischemia, severe valve stenosis┋mechanical intestinal obstruction	glaucoma┋prostatic hypertrophy and urinary tract obstruction┋mitral stenosis	antihistamine drug
156	2021/5/19 21:39:48	361s	wechat	N/A	120.85.127.139(广东-广州)	male	31~40 yrs	Guangdong	a Grade II Level A hospital	undergraduate degree	helpless and miserable resident	Not always.	evaluate patients at preoperative visits	Be sure to ask.	Sedation - analgesia - NMBAs	Help to breathe	Yes,I will.	give neostigmine and atropine then extubated	Not the same. Give 1 to 2 times ED95 when laryngeal mask is placed	cisatracurium	5 s uniform	3 minutes	0.5 hour, 1/5~1/3 of initial dose	Normal muscle relax, 2 times ED95	Really really give 1/5 to 1/3 of the initial dose of muscle relaxation	half an hour	Use the same muscle relaxant consistently	Lean body weight= 1.10×TBW – 0.0128×BMI×TBW	whether the patient is conscious,cough and swallowing reflex is restored	Wait patiently for the patient's spontaneous breathing to return before giving it	bronchial asthma┋arrhythmias, especially atrioventricular block┋myocardial ischemia, severe valve stenosis┋mechanical intestinal obstruction┋urinary tract infection or urinary tract obstruction┋pregnant woman┋allergic to bromide	spastic palsy with brain injury in children┋arrhythmia┋reflux esophagitis┋the movement of the esophagus and stomach is reduced┋glaucoma┋UC(ulcerative colitis)┋prostatic hypertrophy and urinary tract obstruction┋CHF(congestive heart-failure)┋CHD(coronary heart disease)┋mitral stenosis	glucocorticoids
157	2021/5/19 21:40:03	286s	wechat	N/A	123.139.24.22(陕西-西安)	female	26~30 yrs	Shaanxi	a Grade III Level A hospital	undergraduate degree	helpless and miserable resident	Yes,I will.	evaluate patients at preoperative visits	Be sure to ask.	Analgesia - sedation - NMBAs	Help to breathe	I have a NMT monitor, but I don't know how to use it.	wait for the effects of drug wear off, airway protection reflex recovery then extubation	Not the same. Give 1 to 2 times ED95 when laryngeal mask is placed	rocuronium	1-2 s very fast	3 minutes	1 hour, 1/5 to 1/3 of the initial dose	Deep muscle relax, 3 times ED95	Give the patient normal saline and tell the surgeon that muscle relaxants have been added	an hour	Use the same muscle relaxant consistently	Ideal weight =[height -80] *0.7	whether the patient is conscious,cough and swallowing reflex is restored┋normal vital capacity,pattern of respiration,oxygen saturation, maximum inspiratory effort&lt;50 cmH2O┋PetCO2 and PaCO2≤45mmHg	Wait patiently for the patient's spontaneous breathing to return before giving it	arrhythmias, especially atrioventricular block┋myocardial ischemia, severe valve stenosis┋mechanical intestinal obstruction┋pregnant woman	spastic palsy with brain injury in children┋arrhythmia┋reflux esophagitis┋the movement of the esophagus and stomach is reduced┋glaucoma┋UC(ulcerative colitis)┋prostatic hypertrophy and urinary tract obstruction┋CHF(congestive heart-failure)┋CHD(coronary heart disease)┋mitral stenosis	glucocorticoids
158	2021/5/19 21:40:21	214s	wechat	N/A	124.135.77.153(山东-青岛)	male	41~50 yrs	Shandong	a Grade II Level A hospital	undergraduate degree	middle-aged attending physician	Not always.	evaluate patients at preoperative visits	No, I won't.	Analgesia - sedation - NMBAs	Help to breathe	There is no NMT monitors device	wait for the effects of drug wear off, airway protection reflex recovery then extubation	Not the same. Give 1 to 2 times ED95 when laryngeal mask is placed	rocuronium	1-2 s very fast	3 minutes	1 hour，1/3 to 1/2 of the initial dose	Normal muscle relax, 2 times ED95	Give a sedative or a deeper anesthetic	half an hour	Use the same muscle relaxant consistently	Ideal weight =[height -80] *0.7	whether the patient is conscious,cough and swallowing reflex is restored┋normal vital capacity,pattern of respiration,oxygen saturation, maximum inspiratory effort&lt;50 cmH2O┋PetCO2 and PaCO2≤45mmHg	Give it at the end of the operation, whether the patient's spontaneous breathing returns or not	bronchial asthma┋arrhythmias, especially atrioventricular block┋myocardial ischemia, severe valve stenosis┋mechanical intestinal obstruction┋urinary tract infection or urinary tract obstruction┋pregnant woman┋allergic to bromide	spastic palsy with brain injury in children┋arrhythmia┋reflux esophagitis┋the movement of the esophagus and stomach is reduced┋glaucoma┋UC(ulcerative colitis)┋prostatic hypertrophy and urinary tract obstruction┋CHF(congestive heart-failure)┋CHD(coronary heart disease)┋mitral stenosis	glucocorticoids
159	2021/5/19 21:40:50	233s	wechat	N/A	223.104.90.138(广西-南宁)	female	41~50 yrs	Guangxi	a Grade III Level A hospital	undergraduate degree	middle-aged attending physician	Not always.	evaluate patients at preoperative visits	Be sure to ask.	Sedation - analgesia - NMBAs	Help to breathe	There is no NMT monitors device	wait for the effects of drug wear off, airway protection reflex recovery then extubation	I don't give NMBAs while the laryngeal mask was ventilating	cisatracurium	5 s uniform	3 minutes	It's too much trouble to give the drug, direct intravenous pump	Normal muscle relax, 2 times ED95	Give a sedative or a deeper anesthetic	depends on the length of the operation	Thousands of choices, take your pick	Ideal weight =[height -80] *0.7	whether the patient is conscious,cough and swallowing reflex is restored┋normal vital capacity,pattern of respiration,oxygen saturation, maximum inspiratory effort&lt;50 cmH2O	Wait patiently for the patient's spontaneous breathing to return before giving it	bronchial asthma┋arrhythmias, especially atrioventricular block┋myocardial ischemia, severe valve stenosis┋mechanical intestinal obstruction┋urinary tract infection or urinary tract obstruction┋pregnant woman┋allergic to bromide	spastic palsy with brain injury in children┋arrhythmia┋reflux esophagitis┋the movement of the esophagus and stomach is reduced┋glaucoma┋UC(ulcerative colitis)┋prostatic hypertrophy and urinary tract obstruction┋CHF(congestive heart-failure)┋CHD(coronary heart disease)┋mitral stenosis	antihistamine drug
160	2021/5/19 21:41:16	116s	wechat	N/A	39.144.137.167(四川-成都)	male	31~40 yrs	Sichuan	a Grade III Level A hospital	undergraduate degree	middle-aged attending physician	Yes,I will.	evaluate patients at preoperative visits	Just ask if I think of it.	Analgesia - sedation - NMBAs	Help to breathe	There is no NMT monitors device	give neostigmine and atropine then extubated	Not the same. Give 1 to 2 times ED95 when laryngeal mask is placed	rocuronium	5 s uniform	3 minutes	1 hour, 1/5 to 1/3 of the initial dose	Normal muscle relax, 2 times ED95	Really really give 1/5 to 1/3 of the initial dose of muscle relaxation	an hour	Use the same muscle relaxant consistently	Ideal weight =[height -80] *0.7	whether the patient is conscious,cough and swallowing reflex is restored┋sustained head lift(5 sec)┋normal vital capacity,pattern of respiration,oxygen saturation, maximum inspiratory effort&lt;50 cmH2O	Wait patiently for the patient's spontaneous breathing to return before giving it	bronchial asthma┋arrhythmias, especially atrioventricular block┋mechanical intestinal obstruction┋urinary tract infection or urinary tract obstruction┋pregnant woman┋allergic to bromide	spastic palsy with brain injury in children┋arrhythmia┋glaucoma┋UC(ulcerative colitis)┋prostatic hypertrophy and urinary tract obstruction┋CHF(congestive heart-failure)	glucocorticoids
161	2021/5/19 21:41:24	245s	wechat	N/A	112.21.65.14(江苏-南通)	male	26~30 yrs	Jiangsu	a Grade III Level A hospital	master degree	helpless and miserable resident	Yes,I will.	evaluate patients at preoperative visits	No, I won't.	NMBAs - sedation - analgesia	Unassisted ventilation	I have a NMT monitor, but I don't know how to use it.	give neostigmine and atropine then extubated	Not the same. Give 1 to 2 times ED95 when laryngeal mask is placed	cisatracurium	5 s uniform	3 minutes	It's too much trouble to give the drug, direct intravenous pump	Normal muscle relax, 2 times ED95	Give a sedative or a deeper anesthetic	half an hour	Use the same muscle relaxant consistently	Ideal weight =[height -80] *0.7	whether the patient is conscious,cough and swallowing reflex is restored┋sustained head lift(5 sec)┋normal vital capacity,pattern of respiration,oxygen saturation, maximum inspiratory effort&lt;50 cmH2O	Wait patiently for the patient's spontaneous breathing to return before giving it	bronchial asthma┋arrhythmias, especially atrioventricular block┋myocardial ischemia, severe valve stenosis┋mechanical intestinal obstruction┋urinary tract infection or urinary tract obstruction	arrhythmia┋glaucoma┋prostatic hypertrophy and urinary tract obstruction┋CHF(congestive heart-failure)┋CHD(coronary heart disease)┋mitral stenosis	glucocorticoids
162	2021/5/19 21:41:45	320s	wechat	N/A	112.96.70.3(广东-广州)	female	26~30 yrs	Guangdong	a Grade II Level A hospital	undergraduate degree	helpless and miserable resident	Yes,I will.	evaluate patients at preoperative visits	Be sure to ask.	Sedation - analgesia - NMBAs	Help to breathe	Yes,I will.	wait for the effects of drug wear off, airway protection reflex recovery then extubation	Same, give 2~3 times ED95	cisatracurium	5 s uniform	3 minutes	It's too much trouble to give the drug, direct intravenous pump	Normal muscle relax, 2 times ED95	Really really give 1/5 to 1/3 of the initial dose of muscle relaxation	half an hour	Use the same muscle relaxant consistently	Ideal weight =[height -80] *0.7	whether the patient is conscious,cough and swallowing reflex is restored┋normal vital capacity,pattern of respiration,oxygen saturation, maximum inspiratory effort&lt;50 cmH2O┋PetCO2 and PaCO2≤45mmHg	Wait patiently for the patient's spontaneous breathing to return before giving it	arrhythmias, especially atrioventricular block┋myocardial ischemia, severe valve stenosis┋mechanical intestinal obstruction┋pregnant woman┋allergic to bromide	glaucoma┋prostatic hypertrophy and urinary tract obstruction┋CHF(congestive heart-failure)┋mitral stenosis	glucocorticoids
163	2021/5/19 21:41:53	347s	wechat	N/A	116.253.132.9(广西-柳州)	male	26~30 yrs	Guangxi	a Grade III Level A hospital	master degree	helpless and miserable resident	Not always.	evaluate patients at preoperative visits	Be sure to ask.	Sedation - analgesia - NMBAs	Help to breathe	There is no NMT monitors device	wait for the effects of drug wear off, airway protection reflex recovery then extubation	I don't give NMBAs while the laryngeal mask was ventilating	rocuronium	1-2 s very fast	3 minutes	1 hour, 1/5 to 1/3 of the initial dose	Deep muscle relax, 3 times ED95	Give the patient normal saline and tell the surgeon that muscle relaxants have been added	depends on the length of the operation	Thousands of choices, take your pick	Lean body weight= 1.10×TBW – 0.0128×BMI×TBW	whether the patient is conscious,cough and swallowing reflex is restored┋sustained head lift(5 sec)┋normal vital capacity,pattern of respiration,oxygen saturation, maximum inspiratory effort&lt;50 cmH2O┋PetCO2 and PaCO2≤45mmHg	Wait patiently for the patient's spontaneous breathing to return before giving it	bronchial asthma┋arrhythmias, especially atrioventricular block┋myocardial ischemia, severe valve stenosis┋mechanical intestinal obstruction┋urinary tract infection or urinary tract obstruction┋pregnant woman┋allergic to bromide	spastic palsy with brain injury in children┋arrhythmia┋the movement of the esophagus and stomach is reduced┋prostatic hypertrophy and urinary tract obstruction┋CHF(congestive heart-failure)┋CHD(coronary heart disease)┋mitral stenosis	glucocorticoids
164	2021/5/19 21:42:28	156s	wechat	N/A	117.136.56.136(黑龙江-哈尔滨)	female	18~25 yrs	Heilongjiang	a Grade III Level A hospital	master degree	helpless and miserable resident	Yes,I will.	airway evaluation was performed after the patient entered the operating room	Be sure to ask.	NMBAs - sedation - analgesia	Help to breathe	No,I don't.	give neostigmine and atropine then extubated	Not the same. Give 1 to 2 times ED95 when laryngeal mask is placed	cisatracurium	5 s uniform	3 minutes	0.5 hour, 1/5~1/3 of initial dose	Deep muscle relax, 3 times ED95	Really really give 1/5 to 1/3 of the initial dose of muscle relaxation	depends on the length of the operation	Use the same muscle relaxant consistently	Ideal weight =[height -80] *0.7	whether the patient is conscious,cough and swallowing reflex is restored┋sustained head lift(5 sec)┋normal vital capacity,pattern of respiration,oxygen saturation, maximum inspiratory effort&lt;50 cmH2O┋PetCO2 and PaCO2≤45mmHg	Wait patiently for the patient's spontaneous breathing to return before giving it	mechanical intestinal obstruction	mitral stenosis	antihistamine drug
165	2021/5/19 21:42:59	241s	wechat	N/A	120.244.194.14(北京-北京)	female	41~50 yrs	Beijing (capital)	a Grade III Level A hospital	doctorate degree	middle-aged attending physician	Not always.	evaluate patients at preoperative visits	Be sure to ask.	Sedation - analgesia - NMBAs	Help to breathe	Yes,I will.	give neostigmine and atropine then extubated	Not the same. Give 1 to 2 times ED95 when laryngeal mask is placed	rocuronium	5 s uniform	3 minutes	1 hour, 1/5 to 1/3 of the initial dose	Normal muscle relax, 2 times ED95	Really really give 1/5 to 1/3 of the initial dose of muscle relaxation	depends on the length of the operation	Thousands of choices, take your pick	Ideal weight =[height -80] *0.7	whether the patient is conscious,cough and swallowing reflex is restored┋normal vital capacity,pattern of respiration,oxygen saturation, maximum inspiratory effort&lt;50 cmH2O┋PetCO2 and PaCO2≤45mmHg	Wait patiently for the patient's spontaneous breathing to return before giving it	myocardial ischemia, severe valve stenosis┋mechanical intestinal obstruction┋allergic to bromide	arrhythmia┋glaucoma┋mitral stenosis	glucocorticoids
166	2021/5/19 21:43:03	118s	wechat	N/A	171.10.146.27(河南-南阳)	male	26~30 yrs	Henan	a Grade III Level A hospital	master degree	helpless and miserable resident	Yes,I will.	evaluate patients at preoperative visits	Just ask if I think of it.	NMBAs - analgesia - sedation	Unassisted ventilation	Yes,I will.	wait for the effects of drug wear off, airway protection reflex recovery then extubation	Not the same. Give 1 to 2 times ED95 when laryngeal mask is placed	cisatracurium	5 s uniform	3 minutes	1 hour, 1/5 to 1/3 of the initial dose	Deep muscle relax, 3 times ED95	Give a sedative or a deeper anesthetic	depends on the length of the operation	Use the same muscle relaxant consistently	Ideal weight =[height -80] *0.7	whether the patient is conscious,cough and swallowing reflex is restored┋sustained head lift(5 sec)┋normal vital capacity,pattern of respiration,oxygen saturation, maximum inspiratory effort&lt;50 cmH2O┋PetCO2 and PaCO2≤45mmHg	Wait patiently for the patient's spontaneous breathing to return before giving it	bronchial asthma┋arrhythmias, especially atrioventricular block┋myocardial ischemia, severe valve stenosis┋mechanical intestinal obstruction┋urinary tract infection or urinary tract obstruction┋pregnant woman┋allergic to bromide	spastic palsy with brain injury in children┋arrhythmia┋reflux esophagitis┋the movement of the esophagus and stomach is reduced┋glaucoma┋UC(ulcerative colitis)┋prostatic hypertrophy and urinary tract obstruction┋CHF(congestive heart-failure)┋CHD(coronary heart disease)┋mitral stenosis	glucocorticoids
167	2021/5/19 21:43:08	201s	wechat	N/A	183.254.32.247(海南-海口)	female	31~40 yrs	Hainan	a Grade III Level A hospital	undergraduate degree	middle-aged attending physician	Yes,I will.	evaluate patients at preoperative visits	Be sure to ask.	Sedation - analgesia - NMBAs	Help to breathe	No,I don't.	wait for the effects of drug wear off, airway protection reflex recovery then extubation	I don't give NMBAs while the laryngeal mask was ventilating	rocuronium	Not less than 30s turtle speed	in a minute	1 hour, 1/5 to 1/3 of the initial dose	Deep muscle relax, 3 times ED95	Give the patient normal saline and tell the surgeon that muscle relaxants have been added	depends on the length of the operation	Use the same muscle relaxant consistently	Ideal weight =[height -80] *0.7	whether the patient is conscious,cough and swallowing reflex is restored┋sustained head lift(5 sec)┋normal vital capacity,pattern of respiration,oxygen saturation, maximum inspiratory effort&lt;50 cmH2O┋PetCO2 and PaCO2≤45mmHg	Wait patiently for the patient's spontaneous breathing to return before giving it	arrhythmias, especially atrioventricular block┋mechanical intestinal obstruction┋urinary tract infection or urinary tract obstruction┋allergic to bromide	arrhythmia┋glaucoma┋prostatic hypertrophy and urinary tract obstruction	Do not give medication and wait for symptoms to subside naturally
168	2021/5/19 21:43:08	383s	wechat	N/A	117.182.137.165(广西-柳州)	male	31~40 yrs	Guangxi	a Grade II Level A hospital	undergraduate degree	middle-aged attending physician	Yes,I will.	evaluate patients at preoperative visits	Just ask if I think of it.	NMBAs - analgesia - sedation	Help to breathe	No,I don't.	give neostigmine and atropine then extubated	I don't give NMBAs while the laryngeal mask was ventilating	vecuronium	Not less than 30s turtle speed	5 minutes	0.5 hour, 1/5~1/3 of initial dose	Normal muscle relax, 2 times ED95	Give a sedative or a deeper anesthetic	depends on the length of the operation	Use the same muscle relaxant consistently	the actual body weight	whether the patient is conscious,cough and swallowing reflex is restored┋sustained head lift(5 sec)┋normal vital capacity,pattern of respiration,oxygen saturation, maximum inspiratory effort&lt;50 cmH2O┋PetCO2 and PaCO2≤45mmHg	Wait patiently for the patient's spontaneous breathing to return before giving it	arrhythmias, especially atrioventricular block┋mechanical intestinal obstruction┋urinary tract infection or urinary tract obstruction	arrhythmia┋glaucoma┋UC(ulcerative colitis)┋CHF(congestive heart-failure)┋CHD(coronary heart disease)	Do not give medication and wait for symptoms to subside naturally
169	2021/5/19 21:43:28	196s	wechat	N/A	39.144.190.64(湖南-长沙)	male	41~50 yrs	Hunan	a Grade III Level B hospital	undergraduate degree	associate chief physicians	Yes,I will.	airway evaluation was performed after the patient entered the operating room	Just ask if I think of it.	Analgesia - NMBAs - sedation	Help to breathe	I have a NMT monitor, but I don't know how to use it.	wait for the effects of drug wear off, airway protection reflex recovery then extubation	Not the same. Give 1 to 2 times ED95 when laryngeal mask is placed	cisatracurium	5 s uniform	3 minutes	1 hour, 1/5 to 1/3 of the initial dose	Normal muscle relax, 2 times ED95	Really really give 1/5 to 1/3 of the initial dose of muscle relaxation	depends on the length of the operation	Use the same muscle relaxant consistently	Ideal weight =[height -80] *0.7	whether the patient is conscious,cough and swallowing reflex is restored┋sustained head lift(5 sec)┋normal vital capacity,pattern of respiration,oxygen saturation, maximum inspiratory effort&lt;50 cmH2O┋PetCO2 and PaCO2≤45mmHg	Wait patiently for the patient's spontaneous breathing to return before giving it	bronchial asthma┋arrhythmias, especially atrioventricular block┋myocardial ischemia, severe valve stenosis┋mechanical intestinal obstruction┋urinary tract infection or urinary tract obstruction┋pregnant woman┋allergic to bromide	spastic palsy with brain injury in children┋arrhythmia┋glaucoma┋UC(ulcerative colitis)┋prostatic hypertrophy and urinary tract obstruction┋CHF(congestive heart-failure)┋CHD(coronary heart disease)┋mitral stenosis	glucocorticoids
170	2021/5/19 21:44:10	205s	wechat	N/A	183.196.171.252(河北-邢台)	male	31~40 yrs	Hebei	others	undergraduate degree	middle-aged attending physician	Yes,I will.	evaluate patients at preoperative visits	Be sure to ask.	Analgesia - NMBAs - sedation	Unassisted ventilation	There is no NMT monitors device	wait for the effects of drug wear off, airway protection reflex recovery then extubation	Not the same. Give 1 to 2 times ED95 when laryngeal mask is placed	vecuronium	5 s uniform	3 minutes	1 hour, 1/5 to 1/3 of the initial dose	Normal muscle relax, 2 times ED95	Give a sedative or a deeper anesthetic	an hour	Thousands of choices, take your pick	Ideal weight =[height -80] *0.7	whether the patient is conscious,cough and swallowing reflex is restored┋normal vital capacity,pattern of respiration,oxygen saturation, maximum inspiratory effort&lt;50 cmH2O	Wait patiently for the patient's spontaneous breathing to return before giving it	bronchial asthma┋arrhythmias, especially atrioventricular block┋myocardial ischemia, severe valve stenosis┋mechanical intestinal obstruction┋urinary tract infection or urinary tract obstruction┋pregnant woman┋allergic to bromide	spastic palsy with brain injury in children┋arrhythmia┋reflux esophagitis┋the movement of the esophagus and stomach is reduced┋glaucoma┋UC(ulcerative colitis)┋prostatic hypertrophy and urinary tract obstruction┋CHF(congestive heart-failure)┋CHD(coronary heart disease)┋mitral stenosis	Do not give medication and wait for symptoms to subside naturally
171	2021/5/19 21:44:23	274s	wechat	N/A	223.65.187.173(江苏-南京)	male	41~50 yrs	Jiangsu	a Grade II Level B hospital	undergraduate degree	associate chief physicians	Not always.	evaluate patients at preoperative visits	Be sure to ask.	Analgesia - sedation - NMBAs	Control breathing	Yes,I will.	wait for the effects of drug wear off, airway protection reflex recovery then extubation	Not the same. Give 1 to 2 times ED95 when laryngeal mask is placed	cisatracurium	5 s uniform	3 minutes	0.5 hour, 1/5~1/3 of initial dose	Deep muscle relax, 3 times ED95	Give a sedative or a deeper anesthetic	half an hour	Use the same muscle relaxant consistently	Lean body weight= 1.10×TBW – 0.0128×BMI×TBW	sustained head lift(5 sec)	Wait patiently for the patient's spontaneous breathing to return before giving it	bronchial asthma┋myocardial ischemia, severe valve stenosis┋mechanical intestinal obstruction┋pregnant woman┋allergic to bromide	arrhythmia┋glaucoma┋prostatic hypertrophy and urinary tract obstruction┋CHF(congestive heart-failure)┋CHD(coronary heart disease)┋mitral stenosis	glucocorticoids
172	2021/5/19 21:44:53	300s	wechat	N/A	117.155.154.213(湖北-十堰)	male	31~40 yrs	Hubei	a Grade II Level A hospital	undergraduate degree	middle-aged attending physician	Yes,I will.	evaluate patients at preoperative visits	Be sure to ask.	Sedation - analgesia - NMBAs	Help to breathe	There is no NMT monitors device	wait for the effects of drug wear off, airway protection reflex recovery then extubation	Not the same. Give 1 to 2 times ED95 when laryngeal mask is placed	cisatracurium	1-2 s very fast	3 minutes	1 hour, 1/5 to 1/3 of the initial dose	Normal muscle relax, 2 times ED95	Give a sedative or a deeper anesthetic	depends on the length of the operation	Use the same muscle relaxant consistently	Ideal weight =[height -80] *0.7	whether the patient is conscious,cough and swallowing reflex is restored┋normal vital capacity,pattern of respiration,oxygen saturation, maximum inspiratory effort&lt;50 cmH2O	Wait patiently for the patient's spontaneous breathing to return before giving it	arrhythmias, especially atrioventricular block┋myocardial ischemia, severe valve stenosis┋mechanical intestinal obstruction┋allergic to bromide	spastic palsy with brain injury in children┋arrhythmia┋glaucoma┋prostatic hypertrophy and urinary tract obstruction┋CHF(congestive heart-failure)┋CHD(coronary heart disease)┋mitral stenosis	glucocorticoids
173	2021/5/19 21:46:14	194s	wechat	N/A	111.18.122.75(陕西-安康)	male	26~30 yrs	Shaanxi	a Grade II Level A hospital	undergraduate degree	helpless and miserable resident	Not always.	evaluate patients at preoperative visits	Be sure to ask.	Sedation - analgesia - NMBAs	Help to breathe	There is no NMT monitors device	give neostigmine and atropine then extubated	Not the same. Give 1 to 2 times ED95 when laryngeal mask is placed	vecuronium	5 s uniform	3 minutes	0.5 hour, 1/5~1/3 of initial dose	Deep muscle relax, 3 times ED95	Give a sedative or a deeper anesthetic	half an hour	Use the same muscle relaxant consistently	the actual body weight	normal vital capacity,pattern of respiration,oxygen saturation, maximum inspiratory effort&lt;50 cmH2O	Wait patiently for the patient's spontaneous breathing to return before giving it	bronchial asthma┋arrhythmias, especially atrioventricular block┋mechanical intestinal obstruction┋allergic to bromide	spastic palsy with brain injury in children┋glaucoma┋prostatic hypertrophy and urinary tract obstruction┋CHF(congestive heart-failure)	Do not give medication and wait for symptoms to subside naturally
174	2021/5/19 21:46:30	109s	wechat	N/A	117.182.137.165(广西-柳州)	male	31~40 yrs	Guangxi	a Grade II Level A hospital	undergraduate degree	middle-aged attending physician	Yes,I will.	evaluate patients at preoperative visits	Just ask if I think of it.	NMBAs - sedation - analgesia	Help to breathe	No,I don't.	wait for the effects of drug wear off, airway protection reflex recovery then extubation	I don't give NMBAs while the laryngeal mask was ventilating	vecuronium	Not less than 30s turtle speed	5 minutes	0.5 hour, 1/5~1/3 of initial dose	Normal muscle relax, 2 times ED95	Give a sedative or a deeper anesthetic	half an hour	Use the same muscle relaxant consistently	the actual body weight	whether the patient is conscious,cough and swallowing reflex is restored┋sustained head lift(5 sec)┋normal vital capacity,pattern of respiration,oxygen saturation, maximum inspiratory effort&lt;50 cmH2O┋PetCO2 and PaCO2≤45mmHg	Wait patiently for the patient's spontaneous breathing to return before giving it	bronchial asthma┋arrhythmias, especially atrioventricular block┋myocardial ischemia, severe valve stenosis┋mechanical intestinal obstruction┋urinary tract infection or urinary tract obstruction┋pregnant woman┋allergic to bromide	spastic palsy with brain injury in children┋arrhythmia┋reflux esophagitis┋the movement of the esophagus and stomach is reduced┋glaucoma┋UC(ulcerative colitis)┋prostatic hypertrophy and urinary tract obstruction┋CHF(congestive heart-failure)┋CHD(coronary heart disease)┋mitral stenosis	Do not give medication and wait for symptoms to subside naturally
175	2021/5/19 21:46:55	284s	wechat	N/A	106.112.14.231(河北-邯郸)	male	31~40 yrs	Hebei	a Grade II Level A hospital	undergraduate degree	helpless and miserable resident	Yes,I will.	evaluate patients at preoperative visits	Be sure to ask.	Sedation - analgesia - NMBAs	Help to breathe	There is no NMT monitors device	give neostigmine and atropine then extubated	Not the same. Give 1 to 2 times ED95 when laryngeal mask is placed	vecuronium	5 s uniform	3 minutes	1 hour，1/3 to 1/2 of the initial dose	Normal muscle relax, 2 times ED95	Give the patient normal saline and tell the surgeon that muscle relaxants have been added	depends on the length of the operation	Use the same muscle relaxant consistently	the actual body weight	whether the patient is conscious,cough and swallowing reflex is restored	Give it at the end of the operation, whether the patient's spontaneous breathing returns or not	bronchial asthma┋mechanical intestinal obstruction┋urinary tract infection or urinary tract obstruction	spastic palsy with brain injury in children┋glaucoma┋prostatic hypertrophy and urinary tract obstruction	glucocorticoids
176	2021/5/19 21:47:09	113s	wechat	N/A	223.104.66.74(广东-深圳)	female	26~30 yrs	Guangdong	a Grade III Level A hospital	undergraduate degree	helpless and miserable resident	Yes,I will.	evaluate patients at preoperative visits	Be sure to ask.	Sedation - analgesia - NMBAs	Unassisted ventilation	There is no NMT monitors device	wait for the effects of drug wear off, airway protection reflex recovery then extubation	Not the same. Give 1 to 2 times ED95 when laryngeal mask is placed	rocuronium	1-2 s very fast	in a minute	1 hour, 1/5 to 1/3 of the initial dose	Deep muscle relax, 3 times ED95	Give a sedative or a deeper anesthetic	depends on the length of the operation	Thousands of choices, take your pick	Ideal weight =[height -80] *0.7	whether the patient is conscious,cough and swallowing reflex is restored┋sustained head lift(5 sec)┋normal vital capacity,pattern of respiration,oxygen saturation, maximum inspiratory effort&lt;50 cmH2O┋PetCO2 and PaCO2≤45mmHg	Wait patiently for the patient's spontaneous breathing to return before giving it	bronchial asthma┋arrhythmias, especially atrioventricular block	arrhythmia┋glaucoma┋prostatic hypertrophy and urinary tract obstruction┋CHD(coronary heart disease)	glucocorticoids
177	2021/5/19 21:47:17	602s	wechat	N/A	112.11.101.149(浙江-嘉兴)	male	31~40 yrs	Zhejiang	a Grade III Level A hospital	undergraduate degree	helpless and miserable resident	Yes,I will.	evaluate patients at preoperative visits	Just ask if I think of it.	Analgesia - sedation - NMBAs	Unassisted ventilation	There is no NMT monitors device	wait for the effects of drug wear off, airway protection reflex recovery then extubation	Not the same. Give 1 to 2 times ED95 when laryngeal mask is placed	rocuronium	1-2 s very fast	3 minutes	It's too much trouble to give the drug, direct intravenous pump	Normal muscle relax, 2 times ED95	Really really give 1/5 to 1/3 of the initial dose of muscle relaxation	half an hour	Use the same muscle relaxant consistently	the actual body weight	whether the patient is conscious,cough and swallowing reflex is restored┋sustained head lift(5 sec)┋normal vital capacity,pattern of respiration,oxygen saturation, maximum inspiratory effort&lt;50 cmH2O	Wait patiently for the patient's spontaneous breathing to return before giving it	bronchial asthma┋arrhythmias, especially atrioventricular block┋myocardial ischemia, severe valve stenosis┋mechanical intestinal obstruction┋urinary tract infection or urinary tract obstruction┋pregnant woman┋allergic to bromide	spastic palsy with brain injury in children┋arrhythmia┋reflux esophagitis┋the movement of the esophagus and stomach is reduced┋glaucoma┋UC(ulcerative colitis)┋prostatic hypertrophy and urinary tract obstruction┋CHF(congestive heart-failure)┋CHD(coronary heart disease)┋mitral stenosis	glucocorticoids
178	2021/5/19 21:47:21	236s	wechat	N/A	219.155.187.220(河南-南阳)	male	41~50 yrs	Henan	a Grade II Level B hospital	undergraduate degree	middle-aged attending physician	Yes,I will.	evaluate patients at preoperative visits	Be sure to ask.	Sedation - analgesia - NMBAs	Help to breathe	There is no NMT monitors device	wait for the effects of drug wear off, airway protection reflex recovery then extubation	Not the same. Give 1 to 2 times ED95 when laryngeal mask is placed	rocuronium	5 s uniform	3 minutes	1 hour, 1/5 to 1/3 of the initial dose	Deep muscle relax, 3 times ED95	Give a sedative or a deeper anesthetic	half an hour	Thousands of choices, take your pick	Ideal weight =[height -80] *0.7	whether the patient is conscious,cough and swallowing reflex is restored┋sustained head lift(5 sec)┋normal vital capacity,pattern of respiration,oxygen saturation, maximum inspiratory effort&lt;50 cmH2O┋PetCO2 and PaCO2≤45mmHg	Wait patiently for the patient's spontaneous breathing to return before giving it	bronchial asthma┋arrhythmias, especially atrioventricular block┋myocardial ischemia, severe valve stenosis┋mechanical intestinal obstruction┋urinary tract infection or urinary tract obstruction┋pregnant woman┋allergic to bromide	spastic palsy with brain injury in children┋arrhythmia┋glaucoma┋CHF(congestive heart-failure)┋mitral stenosis	glucocorticoids
179	2021/5/19 21:47:35	259s	wechat	N/A	42.92.70.19(甘肃-庆阳)	male	31~40 yrs	Gansu	a Grade II Level A hospital	undergraduate degree	middle-aged attending physician	Not always.	airway evaluation was performed after the patient entered the operating room	Be sure to ask.	Sedation - analgesia - NMBAs	Help to breathe	Yes,I will.	wait for the effects of drug wear off, airway protection reflex recovery then extubation	Not the same. Give 1 to 2 times ED95 when laryngeal mask is placed	rocuronium	5 s uniform	3 minutes	1 hour, 1/5 to 1/3 of the initial dose	Normal muscle relax, 2 times ED95	Give a sedative or a deeper anesthetic	depends on the length of the operation	Thousands of choices, take your pick	the actual body weight	whether the patient is conscious,cough and swallowing reflex is restored┋sustained head lift(5 sec)┋normal vital capacity,pattern of respiration,oxygen saturation, maximum inspiratory effort&lt;50 cmH2O┋PetCO2 and PaCO2≤45mmHg	Wait patiently for the patient's spontaneous breathing to return before giving it	bronchial asthma┋arrhythmias, especially atrioventricular block┋myocardial ischemia, severe valve stenosis┋mechanical intestinal obstruction┋allergic to bromide	arrhythmia┋the movement of the esophagus and stomach is reduced┋glaucoma┋prostatic hypertrophy and urinary tract obstruction┋CHF(congestive heart-failure)┋CHD(coronary heart disease)┋mitral stenosis	glucocorticoids
180	2021/5/19 21:48:25	134s	wechat	N/A	60.7.131.227(河北-秦皇岛)	male	31~40 yrs	Hebei	a Grade II Level A hospital	undergraduate degree	associate chief physicians	Not always.	evaluate patients at preoperative visits	Be sure to ask.	Analgesia - NMBAs - sedation	Unassisted ventilation	There is no NMT monitors device	wait for the effects of drug wear off, airway protection reflex recovery then extubation	Not the same. Give 1 to 2 times ED95 when laryngeal mask is placed	rocuronium	5 s uniform	in a minute	1 hour, 1/5 to 1/3 of the initial dose	Normal muscle relax, 2 times ED95	Give a sedative or a deeper anesthetic	an hour	Thousands of choices, take your pick	Ideal weight =[height -80] *0.7	whether the patient is conscious,cough and swallowing reflex is restored┋sustained head lift(5 sec)┋normal vital capacity,pattern of respiration,oxygen saturation, maximum inspiratory effort&lt;50 cmH2O┋PetCO2 and PaCO2≤45mmHg	Wait patiently for the patient's spontaneous breathing to return before giving it	arrhythmias, especially atrioventricular block┋myocardial ischemia, severe valve stenosis	arrhythmia┋glaucoma┋CHF(congestive heart-failure)┋CHD(coronary heart disease)┋mitral stenosis	antihistamine drug
181	2021/5/19 21:48:31	305s	wechat	N/A	113.17.68.184(广西-南宁)	male	41~50 yrs	Guangxi	a Grade III Level B hospital	undergraduate degree	associate chief physicians	Not always.	evaluate patients at preoperative visits	Be sure to ask.	Sedation - analgesia - NMBAs	Help to breathe	Yes,I will.	give neostigmine and atropine then extubated	Not the same. Give 1 to 2 times ED95 when laryngeal mask is placed	cisatracurium	5 s uniform	3 minutes	It's too much trouble to give the drug, direct intravenous pump	Normal muscle relax, 2 times ED95	Give a sedative or a deeper anesthetic	depends on the length of the operation	Use the same muscle relaxant consistently	Ideal weight =[height -80] *0.7	whether the patient is conscious,cough and swallowing reflex is restored┋normal vital capacity,pattern of respiration,oxygen saturation, maximum inspiratory effort&lt;50 cmH2O┋PetCO2 and PaCO2≤45mmHg	Wait patiently for the patient's spontaneous breathing to return before giving it	bronchial asthma┋arrhythmias, especially atrioventricular block┋myocardial ischemia, severe valve stenosis┋mechanical intestinal obstruction┋pregnant woman┋allergic to bromide	spastic palsy with brain injury in children┋arrhythmia┋glaucoma┋prostatic hypertrophy and urinary tract obstruction┋CHF(congestive heart-failure)┋CHD(coronary heart disease)┋mitral stenosis	glucocorticoids
182	2021/5/19 21:49:10	195s	wechat	N/A	114.139.97.154(贵州-黔南)	male	31~40 yrs	Guizhou	a Grade III Level B hospital	master degree	associate chief physicians	Not always.	evaluate patients at preoperative visits	Be sure to ask.	Sedation - analgesia - NMBAs	Control breathing	Yes,I will.	wait for the effects of drug wear off, airway protection reflex recovery then extubation	Not the same. Give 1 to 2 times ED95 when laryngeal mask is placed	cisatracurium	5 s uniform	3 minutes	1 hour, 1/5 to 1/3 of the initial dose	Deep muscle relax, 3 times ED95	Really really give 1/5 to 1/3 of the initial dose of muscle relaxation	depends on the length of the operation	Use the same muscle relaxant consistently	Ideal weight =[height -80] *0.7	whether the patient is conscious,cough and swallowing reflex is restored┋sustained head lift(5 sec)┋normal vital capacity,pattern of respiration,oxygen saturation, maximum inspiratory effort&lt;50 cmH2O┋PetCO2 and PaCO2≤45mmHg	Wait patiently for the patient's spontaneous breathing to return before giving it	bronchial asthma┋arrhythmias, especially atrioventricular block┋myocardial ischemia, severe valve stenosis┋mechanical intestinal obstruction	glaucoma┋prostatic hypertrophy and urinary tract obstruction	glucocorticoids
183	2021/5/19 21:49:34	274s	wechat	N/A	120.229.95.175(广东-深圳)	female	26~30 yrs	Guangdong	a Grade III Level B hospital	undergraduate degree	helpless and miserable resident	Not always.	evaluate patients at preoperative visits	Be sure to ask.	Analgesia - sedation - NMBAs	Help to breathe	No,I don't.	give neostigmine and atropine then extubated	Not the same. Give 1 to 2 times ED95 when laryngeal mask is placed	cisatracurium	1-2 s very fast	5 minutes	It's too much trouble to give the drug, direct intravenous pump	Deep muscle relax, 3 times ED95	Give a sedative or a deeper anesthetic	depends on the length of the operation	Use the same muscle relaxant consistently	Ideal weight =[height -80] *0.7	whether the patient is conscious,cough and swallowing reflex is restored┋normal vital capacity,pattern of respiration,oxygen saturation, maximum inspiratory effort&lt;50 cmH2O	Wait patiently for the patient's spontaneous breathing to return before giving it	arrhythmias, especially atrioventricular block┋myocardial ischemia, severe valve stenosis┋urinary tract infection or urinary tract obstruction┋allergic to bromide	glaucoma┋prostatic hypertrophy and urinary tract obstruction┋mitral stenosis	glucocorticoids
184	2021/5/19 21:49:35	261s	wechat	N/A	222.90.65.11(陕西-西安)	female	31~40 yrs	Shaanxi	a Grade III Level A hospital	master degree	helpless and miserable resident	Yes,I will.	evaluate patients at preoperative visits	Be sure to ask.	Sedation - analgesia - NMBAs	Unassisted ventilation	There is no NMT monitors device	wait for the effects of drug wear off, airway protection reflex recovery then extubation	Not the same. Give 1 to 2 times ED95 when laryngeal mask is placed	cisatracurium	5 s uniform	3 minutes	1 hour, 1/5 to 1/3 of the initial dose	Normal muscle relax, 2 times ED95	Give a sedative or a deeper anesthetic	depends on the length of the operation	Thousands of choices, take your pick	Ideal weight =[height -80] *0.7	whether the patient is conscious,cough and swallowing reflex is restored┋normal vital capacity,pattern of respiration,oxygen saturation, maximum inspiratory effort&lt;50 cmH2O┋PetCO2 and PaCO2≤45mmHg	Wait patiently for the patient's spontaneous breathing to return before giving it	bronchial asthma┋arrhythmias, especially atrioventricular block┋myocardial ischemia, severe valve stenosis┋mechanical intestinal obstruction┋urinary tract infection or urinary tract obstruction┋pregnant woman	arrhythmia┋the movement of the esophagus and stomach is reduced┋glaucoma┋UC(ulcerative colitis)┋prostatic hypertrophy and urinary tract obstruction┋CHF(congestive heart-failure)┋CHD(coronary heart disease)┋mitral stenosis	glucocorticoids
185	2021/5/19 21:50:03	172s	wechat	N/A	182.134.227.12(四川-乐山)	female	31~40 yrs	Sichuan	a Grade I hospital	undergraduate degree	middle-aged attending physician	Yes,I will.	evaluate patients at preoperative visits	Be sure to ask.	Analgesia - sedation - NMBAs	Help to breathe	There is no NMT monitors device	wait for the effects of drug wear off, airway protection reflex recovery then extubation	Not the same. Give 1 to 2 times ED95 when laryngeal mask is placed	cisatracurium	5 s uniform	3 minutes	1 hour，1/3 to 1/2 of the initial dose	Normal muscle relax, 2 times ED95	Really really give 1/5 to 1/3 of the initial dose of muscle relaxation	depends on the length of the operation	Use the same muscle relaxant consistently	Lean body weight= 1.10×TBW – 0.0128×BMI×TBW	whether the patient is conscious,cough and swallowing reflex is restored┋sustained head lift(5 sec)┋normal vital capacity,pattern of respiration,oxygen saturation, maximum inspiratory effort&lt;50 cmH2O┋PetCO2 and PaCO2≤45mmHg	Wait patiently for the patient's spontaneous breathing to return before giving it	bronchial asthma┋arrhythmias, especially atrioventricular block┋myocardial ischemia, severe valve stenosis┋mechanical intestinal obstruction┋urinary tract infection or urinary tract obstruction┋pregnant woman┋allergic to bromide	glaucoma┋CHF(congestive heart-failure)┋CHD(coronary heart disease)┋mitral stenosis	Do not give medication and wait for symptoms to subside naturally
186	2021/5/19 21:51:16	274s	wechat	N/A	219.232.77.121(广西-南宁)	male	31~40 yrs	Guangxi	a Grade II Level A hospital	undergraduate degree	middle-aged attending physician	Not always.	evaluate patients at preoperative visits	Be sure to ask.	Analgesia - sedation - NMBAs	Help to breathe	No,I don't.	wait for the effects of drug wear off, airway protection reflex recovery then extubation	Not the same. Give 1 to 2 times ED95 when laryngeal mask is placed	cisatracurium	1-2 s very fast	3 minutes	1 hour，1/3 to 1/2 of the initial dose	Deep muscle relax, 3 times ED95	Really really give 1/5 to 1/3 of the initial dose of muscle relaxation	half an hour	Use the same muscle relaxant consistently	Ideal weight =[height -80] *0.7	whether the patient is conscious,cough and swallowing reflex is restored┋sustained head lift(5 sec)┋normal vital capacity,pattern of respiration,oxygen saturation, maximum inspiratory effort&lt;50 cmH2O┋PetCO2 and PaCO2≤45mmHg	Wait patiently for the patient's spontaneous breathing to return before giving it	arrhythmias, especially atrioventricular block┋mechanical intestinal obstruction┋pregnant woman	spastic palsy with brain injury in children┋arrhythmia┋reflux esophagitis┋glaucoma┋prostatic hypertrophy and urinary tract obstruction┋CHD(coronary heart disease)	glucocorticoids
187	2021/5/19 21:51:27	337s	wechat	N/A	116.9.108.175(广西-梧州)	male	31~40 yrs	Guangxi	others	undergraduate degree	middle-aged attending physician	Not always.	airway evaluation was performed after the patient entered the operating room	Be sure to ask.	Sedation - analgesia - NMBAs	Help to breathe	There is no NMT monitors device	give neostigmine and atropine then extubated	Same, give 2~3 times ED95	cisatracurium	5 s uniform	3 minutes	It's too much trouble to give the drug, direct intravenous pump	Deep muscle relax, 3 times ED95	Give a sedative or a deeper anesthetic	depends on the length of the operation	Thousands of choices, take your pick	Ideal weight =[height -80] *0.7	normal vital capacity,pattern of respiration,oxygen saturation, maximum inspiratory effort&lt;50 cmH2O	Wait patiently for the patient's spontaneous breathing to return before giving it	mechanical intestinal obstruction┋allergic to bromide	glaucoma┋CHF(congestive heart-failure)┋CHD(coronary heart disease)┋mitral stenosis	Do not give medication and wait for symptoms to subside naturally
188	2021/5/19 21:51:59	288s	wechat	N/A	120.239.114.234(广东-阳江)	male	31~40 yrs	Guangdong	a Grade II Level B hospital	undergraduate degree	helpless and miserable resident	Yes,I will.	evaluate patients at preoperative visits	Be sure to ask.	Sedation - analgesia - NMBAs	Help to breathe	There is no NMT monitors device	wait for the effects of drug wear off, airway protection reflex recovery then extubation	Not the same. Give 1 to 2 times ED95 when laryngeal mask is placed	cisatracurium	5 s uniform	3 minutes	1 hour, 1/5 to 1/3 of the initial dose	Normal muscle relax, 2 times ED95	Give a sedative or a deeper anesthetic	half an hour	Thousands of choices, take your pick	Ideal weight =[height -80] *0.7	whether the patient is conscious,cough and swallowing reflex is restored	Wait patiently for the patient's spontaneous breathing to return before giving it	bronchial asthma┋arrhythmias, especially atrioventricular block┋myocardial ischemia, severe valve stenosis┋mechanical intestinal obstruction┋pregnant woman┋allergic to bromide	spastic palsy with brain injury in children┋arrhythmia┋glaucoma┋UC(ulcerative colitis)┋prostatic hypertrophy and urinary tract obstruction┋CHF(congestive heart-failure)┋CHD(coronary heart disease)┋mitral stenosis	antihistamine drug
189	2021/5/19 21:52:01	617s	wechat	N/A	118.124.34.190(四川-资阳)	male	41~50 yrs	Sichuan	others	undergraduate degree	middle-aged attending physician	Not always.	evaluate patients at preoperative visits	Just ask if I think of it.	Analgesia - NMBAs - sedation	Unassisted ventilation	There is no NMT monitors device	wait for the effects of drug wear off, airway protection reflex recovery then extubation	Not the same. Give 1 to 2 times ED95 when laryngeal mask is placed	vecuronium	5 s uniform	3 minutes	1 hour, 1/5 to 1/3 of the initial dose	Normal muscle relax, 2 times ED95	Really really give 1/5 to 1/3 of the initial dose of muscle relaxation	depends on the length of the operation	Thousands of choices, take your pick	Ideal weight =[height -80] *0.7	whether the patient is conscious,cough and swallowing reflex is restored┋sustained head lift(5 sec)	Wait patiently for the patient's spontaneous breathing to return before giving it	bronchial asthma┋arrhythmias, especially atrioventricular block	arrhythmia┋glaucoma┋prostatic hypertrophy and urinary tract obstruction	Do not give medication and wait for symptoms to subside naturally
190	2021/5/19 21:52:14	250s	wechat	N/A	49.95.240.93(江苏-南京)	female	31~40 yrs	Jiangsu	a Grade III Level B hospital	undergraduate degree	middle-aged attending physician	Yes,I will.	airway evaluation was performed after the patient entered the operating room	Be sure to ask.	Sedation - analgesia - NMBAs	Help to breathe	There is no NMT monitors device	wait for the effects of drug wear off, airway protection reflex recovery then extubation	Not the same. Give 1 to 2 times ED95 when laryngeal mask is placed	rocuronium	5 s uniform	in a minute	It's too much trouble to give the drug, direct intravenous pump	Normal muscle relax, 2 times ED95	Really really give 1/5 to 1/3 of the initial dose of muscle relaxation	half an hour	Use the same muscle relaxant consistently	Ideal weight =[height -80] *0.7	whether the patient is conscious,cough and swallowing reflex is restored┋PetCO2 and PaCO2≤45mmHg	Wait patiently for the patient's spontaneous breathing to return before giving it	bronchial asthma┋arrhythmias, especially atrioventricular block┋myocardial ischemia, severe valve stenosis┋mechanical intestinal obstruction┋urinary tract infection or urinary tract obstruction	glaucoma┋prostatic hypertrophy and urinary tract obstruction┋CHF(congestive heart-failure)┋CHD(coronary heart disease)┋mitral stenosis	glucocorticoids
191	2021/5/19 21:52:37	462s	wechat	N/A	123.113.180.31(北京-北京)	male	31~40 yrs	Beijing (capital)	a Grade III Level A hospital	master degree	middle-aged attending physician	Not always.	evaluate patients at preoperative visits	Be sure to ask.	Analgesia - sedation - NMBAs	Help to breathe	No,I don't.	wait for the effects of drug wear off, airway protection reflex recovery then extubation	Not the same. Give 1 to 2 times ED95 when laryngeal mask is placed	rocuronium	5 s uniform	3 minutes	1 hour, 1/5 to 1/3 of the initial dose	Normal muscle relax, 2 times ED95	Really really give 1/5 to 1/3 of the initial dose of muscle relaxation	half an hour	Use the same muscle relaxant consistently	Ideal weight =[height -80] *0.7	whether the patient is conscious,cough and swallowing reflex is restored┋sustained head lift(5 sec)	Give it at the end of the operation, whether the patient's spontaneous breathing returns or not	bronchial asthma┋arrhythmias, especially atrioventricular block┋myocardial ischemia, severe valve stenosis┋mechanical intestinal obstruction┋pregnant woman┋allergic to bromide	arrhythmia┋glaucoma┋prostatic hypertrophy and urinary tract obstruction┋CHF(congestive heart-failure)┋CHD(coronary heart disease)┋mitral stenosis	antihistamine drug
192	2021/5/19 21:52:58	385s	wechat	N/A	117.136.33.233(广东-湛江)	male	31~40 yrs	Guangdong	a Grade I hospital	undergraduate degree	helpless and miserable resident	Not always.	evaluate patients at preoperative visits	Be sure to ask.	Sedation - analgesia - NMBAs	Unassisted ventilation	There is no NMT monitors device	wait for the effects of drug wear off, airway protection reflex recovery then extubation	Not the same. Give 1 to 2 times ED95 when laryngeal mask is placed	vecuronium	5 s uniform	3 minutes	0.5 hour, 1/5~1/3 of initial dose	Normal muscle relax, 2 times ED95	Give the patient normal saline and tell the surgeon that muscle relaxants have been added	half an hour	Use the same muscle relaxant consistently	the actual body weight	whether the patient is conscious,cough and swallowing reflex is restored┋normal vital capacity,pattern of respiration,oxygen saturation, maximum inspiratory effort&lt;50 cmH2O	Wait patiently for the patient's spontaneous breathing to return before giving it	bronchial asthma┋arrhythmias, especially atrioventricular block┋myocardial ischemia, severe valve stenosis	arrhythmia┋glaucoma┋prostatic hypertrophy and urinary tract obstruction┋CHF(congestive heart-failure)┋CHD(coronary heart disease)┋mitral stenosis	glucocorticoids
193	2021/5/19 21:53:18	299s	wechat	N/A	222.93.231.250(江苏-苏州)	male	41~50 yrs	Jiangsu	a Grade II Level A hospital	undergraduate degree	associate chief physicians	Yes,I will.	evaluate patients at preoperative visits	Be sure to ask.	Sedation - analgesia - NMBAs	Unassisted ventilation	There is no NMT monitors device	wait for the effects of drug wear off, airway protection reflex recovery then extubation	Not the same. Give 1 to 2 times ED95 when laryngeal mask is placed	cisatracurium	1-2 s very fast	3 minutes	1 hour，1/3 to 1/2 of the initial dose	Normal muscle relax, 2 times ED95	Really really give 1/5 to 1/3 of the initial dose of muscle relaxation	depends on the length of the operation	Thousands of choices, take your pick	Ideal weight =[height -80] *0.7	whether the patient is conscious,cough and swallowing reflex is restored┋sustained head lift(5 sec)┋normal vital capacity,pattern of respiration,oxygen saturation, maximum inspiratory effort&lt;50 cmH2O┋PetCO2 and PaCO2≤45mmHg	Wait patiently for the patient's spontaneous breathing to return before giving it	bronchial asthma┋arrhythmias, especially atrioventricular block┋myocardial ischemia, severe valve stenosis┋mechanical intestinal obstruction┋urinary tract infection or urinary tract obstruction┋pregnant woman┋allergic to bromide	spastic palsy with brain injury in children┋arrhythmia┋the movement of the esophagus and stomach is reduced┋glaucoma┋UC(ulcerative colitis)┋prostatic hypertrophy and urinary tract obstruction┋CHF(congestive heart-failure)┋CHD(coronary heart disease)┋mitral stenosis	glucocorticoids
194	2021/5/19 21:53:21	338s	wechat	N/A	119.84.234.223(重庆-重庆)	male	41~50 yrs	Chongqing	a Grade II Level B hospital	undergraduate degree	middle-aged attending physician	Yes,I will.	evaluate patients at preoperative visits	Be sure to ask.	Sedation - analgesia - NMBAs	Help to breathe	There is no NMT monitors device	give neostigmine and atropine then extubated	I don't give NMBAs while the laryngeal mask was ventilating	rocuronium	5 s uniform	in a minute	1 hour，1/3 to 1/2 of the initial dose	Normal muscle relax, 2 times ED95	Give a sedative or a deeper anesthetic	half an hour	Use the same muscle relaxant consistently	Ideal weight =[height -80] *0.7	whether the patient is conscious,cough and swallowing reflex is restored	Wait patiently for the patient's spontaneous breathing to return before giving it	bronchial asthma┋arrhythmias, especially atrioventricular block┋myocardial ischemia, severe valve stenosis┋mechanical intestinal obstruction┋urinary tract infection or urinary tract obstruction┋pregnant woman┋allergic to bromide	spastic palsy with brain injury in children┋arrhythmia┋glaucoma┋UC(ulcerative colitis)┋prostatic hypertrophy and urinary tract obstruction┋CHF(congestive heart-failure)┋CHD(coronary heart disease)┋mitral stenosis	glucocorticoids
195	2021/5/19 21:54:06	313s	wechat	N/A	106.9.122.51(河北-石家庄)	male	41~50 yrs	Hebei	a Grade II Level A hospital	undergraduate degree	associate chief physicians	Not always.	evaluate patients at preoperative visits	Be sure to ask.	Analgesia - sedation - NMBAs	Unassisted ventilation	No,I don't.	give neostigmine and atropine then extubated	Not the same. Give 1 to 2 times ED95 when laryngeal mask is placed	rocuronium	Not less than 30s turtle speed	5 minutes	0.5 hour, 1/5~1/3 of initial dose	Normal muscle relax, 2 times ED95	Really really give 1/5 to 1/3 of the initial dose of muscle relaxation	depends on the length of the operation	Use the same muscle relaxant consistently	Ideal weight =[height -80] *0.7	whether the patient is conscious,cough and swallowing reflex is restored┋sustained head lift(5 sec)┋normal vital capacity,pattern of respiration,oxygen saturation, maximum inspiratory effort&lt;50 cmH2O	Give it at the end of the operation, whether the patient's spontaneous breathing returns or not	bronchial asthma┋arrhythmias, especially atrioventricular block┋myocardial ischemia, severe valve stenosis┋mechanical intestinal obstruction┋urinary tract infection or urinary tract obstruction	arrhythmia┋glaucoma┋prostatic hypertrophy and urinary tract obstruction┋CHF(congestive heart-failure)┋mitral stenosis	antihistamine drug
196	2021/5/19 21:55:20	275s	wechat	N/A	171.13.213.32(河南-安阳)	male	31~40 yrs	Henan	a Grade III Level A hospital	undergraduate degree	middle-aged attending physician	Yes,I will.	airway evaluation was performed after the patient entered the operating room	Be sure to ask.	Analgesia - sedation - NMBAs	Help to breathe	There is no NMT monitors device	give neostigmine and atropine then extubated	Not the same. Give 1 to 2 times ED95 when laryngeal mask is placed	rocuronium	Not less than 30s turtle speed	3 minutes	1 hour, 1/5 to 1/3 of the initial dose	Deep muscle relax, 3 times ED95	Give a sedative or a deeper anesthetic	depends on the length of the operation	Use the same muscle relaxant consistently	Ideal weight =[height -80] *0.7	normal vital capacity,pattern of respiration,oxygen saturation, maximum inspiratory effort&lt;50 cmH2O	Wait patiently for the patient's spontaneous breathing to return before giving it	arrhythmias, especially atrioventricular block┋myocardial ischemia, severe valve stenosis	arrhythmia┋glaucoma┋prostatic hypertrophy and urinary tract obstruction┋CHD(coronary heart disease)┋mitral stenosis	glucocorticoids
197	2021/5/19 21:56:21	425s	wechat	N/A	113.70.16.9(广东-佛山)	female	31~40 yrs	Guangdong	a Grade III Level B hospital	master degree	associate chief physicians	Yes,I will.	airway evaluation was performed after the patient entered the operating room	Be sure to ask.	Analgesia - sedation - NMBAs	Help to breathe	I have a NMT monitor, but I don't know how to use it.	give neostigmine and atropine then extubated	Not the same. Give 1 to 2 times ED95 when laryngeal mask is placed	cisatracurium	5 s uniform	5 minutes	1 hour，1/3 to 1/2 of the initial dose	Normal muscle relax, 2 times ED95	Really really give 1/5 to 1/3 of the initial dose of muscle relaxation	depends on the length of the operation	Use the same muscle relaxant consistently	Ideal weight =[height -80] *0.7	whether the patient is conscious,cough and swallowing reflex is restored┋sustained head lift(5 sec)┋normal vital capacity,pattern of respiration,oxygen saturation, maximum inspiratory effort&lt;50 cmH2O┋PetCO2 and PaCO2≤45mmHg	Wait patiently for the patient's spontaneous breathing to return before giving it	bronchial asthma┋arrhythmias, especially atrioventricular block┋myocardial ischemia, severe valve stenosis┋mechanical intestinal obstruction┋urinary tract infection or urinary tract obstruction┋pregnant woman┋allergic to bromide	spastic palsy with brain injury in children┋arrhythmia┋glaucoma┋prostatic hypertrophy and urinary tract obstruction┋CHF(congestive heart-failure)┋CHD(coronary heart disease)┋mitral stenosis	Do not give medication and wait for symptoms to subside naturally
198	2021/5/19 21:56:44	400s	wechat	N/A	14.111.53.48(重庆-重庆)	male	31~40 yrs	Chongqing	a Grade II Level A hospital	master degree	middle-aged attending physician	Not always.	evaluate patients at preoperative visits	Be sure to ask.	Sedation - NMBAs - analgesia	Help to breathe	There is no NMT monitors device	wait for the effects of drug wear off, airway protection reflex recovery then extubation	I don't give NMBAs while the laryngeal mask was ventilating	cisatracurium	5 s uniform	3 minutes	0.5 hour, 1/5~1/3 of initial dose	Deep muscle relax, 3 times ED95	Really really give 1/5 to 1/3 of the initial dose of muscle relaxation	depends on the length of the operation	Use the same muscle relaxant consistently	Ideal weight =[height -80] *0.7	whether the patient is conscious,cough and swallowing reflex is restored┋sustained head lift(5 sec)┋normal vital capacity,pattern of respiration,oxygen saturation, maximum inspiratory effort&lt;50 cmH2O┋PetCO2 and PaCO2≤45mmHg	Wait patiently for the patient's spontaneous breathing to return before giving it	bronchial asthma┋arrhythmias, especially atrioventricular block┋myocardial ischemia, severe valve stenosis┋mechanical intestinal obstruction┋allergic to bromide	glaucoma┋prostatic hypertrophy and urinary tract obstruction	antihistamine drug
199	2021/5/19 21:56:48	325s	wechat	N/A	223.90.132.44(河南-开封)	female	41~50 yrs	Henan	a Grade II Level A hospital	undergraduate degree	associate chief physicians	Not always.	evaluate patients at preoperative visits	Be sure to ask.	Sedation - analgesia - NMBAs	Help to breathe	I have a NMT monitor, but I don't know how to use it.	give neostigmine and atropine then extubated	Same, give 2~3 times ED95	cisatracurium	5 s uniform	3 minutes	0.5 hour, 1/5~1/3 of initial dose	Normal muscle relax, 2 times ED95	Give a sedative or a deeper anesthetic	depends on the length of the operation	Use the same muscle relaxant consistently	Ideal weight =[height -80] *0.7	normal vital capacity,pattern of respiration,oxygen saturation, maximum inspiratory effort&lt;50 cmH2O	Give it at the end of the operation, whether the patient's spontaneous breathing returns or not	arrhythmias, especially atrioventricular block┋myocardial ischemia, severe valve stenosis┋allergic to bromide	glaucoma┋prostatic hypertrophy and urinary tract obstruction┋CHF(congestive heart-failure)┋CHD(coronary heart disease)┋mitral stenosis	glucocorticoids
200	2021/5/19 21:57:24	390s	wechat	N/A	124.117.1.93(新疆-乌鲁木齐)	female	31~40 yrs	Xinjiang	a Grade III Level A hospital	undergraduate degree	middle-aged attending physician	Not always.	evaluate patients at preoperative visits	Just ask if I think of it.	Sedation - analgesia - NMBAs	Help to breathe	No,I don't.	wait for the effects of drug wear off, airway protection reflex recovery then extubation	Not the same. Give 1 to 2 times ED95 when laryngeal mask is placed	rocuronium	5 s uniform	3 minutes	1 hour，1/3 to 1/2 of the initial dose	Deep muscle relax, 3 times ED95	Really really give 1/5 to 1/3 of the initial dose of muscle relaxation	an hour	Use the same muscle relaxant consistently	Lean body weight= 1.10×TBW – 0.0128×BMI×TBW	whether the patient is conscious,cough and swallowing reflex is restored┋sustained head lift(5 sec)┋normal vital capacity,pattern of respiration,oxygen saturation, maximum inspiratory effort&lt;50 cmH2O┋PetCO2 and PaCO2≤45mmHg	Wait patiently for the patient's spontaneous breathing to return before giving it	bronchial asthma┋arrhythmias, especially atrioventricular block┋myocardial ischemia, severe valve stenosis┋mechanical intestinal obstruction┋urinary tract infection or urinary tract obstruction┋pregnant woman	spastic palsy with brain injury in children┋arrhythmia┋glaucoma┋prostatic hypertrophy and urinary tract obstruction┋CHD(coronary heart disease)	glucocorticoids
201	2021/5/19 21:57:37	197s	wechat	N/A	27.129.226.216(河北-邢台)	male	26~30 yrs	Hebei	a Grade III Level A hospital	undergraduate degree	helpless and miserable resident	Not always.	evaluate patients at preoperative visits	Just ask if I think of it.	Analgesia - sedation - NMBAs	Help to breathe	There is no NMT monitors device	wait for the effects of drug wear off, airway protection reflex recovery then extubation	Not the same. Give 1 to 2 times ED95 when laryngeal mask is placed	rocuronium	5 s uniform	3 minutes	0.5 hour, 1/5~1/3 of initial dose	Normal muscle relax, 2 times ED95	Give a sedative or a deeper anesthetic	depends on the length of the operation	Use the same muscle relaxant consistently	Ideal weight =[height -80] *0.7	whether the patient is conscious,cough and swallowing reflex is restored┋sustained head lift(5 sec)┋normal vital capacity,pattern of respiration,oxygen saturation, maximum inspiratory effort&lt;50 cmH2O	Give it at the end of the operation, whether the patient's spontaneous breathing returns or not	bronchial asthma┋arrhythmias, especially atrioventricular block┋myocardial ischemia, severe valve stenosis┋mechanical intestinal obstruction	spastic palsy with brain injury in children┋arrhythmia┋the movement of the esophagus and stomach is reduced┋glaucoma┋UC(ulcerative colitis)┋prostatic hypertrophy and urinary tract obstruction┋CHF(congestive heart-failure)┋CHD(coronary heart disease)┋mitral stenosis	glucocorticoids
202	2021/5/19 21:57:42	281s	wechat	N/A	39.144.21.9(河南-安阳)	male	26~30 yrs	Henan	a Grade III Level A hospital	undergraduate degree	helpless and miserable resident	Not always.	evaluate patients at preoperative visits	Be sure to ask.	Analgesia - sedation - NMBAs	Help to breathe	There is no NMT monitors device	give neostigmine and atropine then extubated	Not the same. Give 1 to 2 times ED95 when laryngeal mask is placed	cisatracurium	5 s uniform	3 minutes	1 hour，1/3 to 1/2 of the initial dose	Normal muscle relax, 2 times ED95	Give a sedative or a deeper anesthetic	depends on the length of the operation	Use the same muscle relaxant consistently	Ideal weight =[height -80] *0.7	whether the patient is conscious,cough and swallowing reflex is restored┋sustained head lift(5 sec)┋normal vital capacity,pattern of respiration,oxygen saturation, maximum inspiratory effort&lt;50 cmH2O┋PetCO2 and PaCO2≤45mmHg	Wait patiently for the patient's spontaneous breathing to return before giving it	bronchial asthma┋arrhythmias, especially atrioventricular block┋myocardial ischemia, severe valve stenosis┋mechanical intestinal obstruction┋urinary tract infection or urinary tract obstruction┋pregnant woman┋allergic to bromide	spastic palsy with brain injury in children┋arrhythmia┋glaucoma┋prostatic hypertrophy and urinary tract obstruction┋CHF(congestive heart-failure)┋CHD(coronary heart disease)┋mitral stenosis	glucocorticoids
203	2021/5/19 21:58:17	606s	wechat	N/A	117.136.68.177(江苏-南通)	female	31~40 yrs	Henan	a Grade III Level B hospital	undergraduate degree	middle-aged attending physician	Yes,I will.	evaluate patients at preoperative visits	Just ask if I think of it.	Sedation - analgesia - NMBAs	Help to breathe	No,I don't.	wait for the effects of drug wear off, airway protection reflex recovery then extubation	Not the same. Give 1 to 2 times ED95 when laryngeal mask is placed	cisatracurium	5 s uniform	3 minutes	0.5 hour, 1/5~1/3 of initial dose	Normal muscle relax, 2 times ED95	Really really give 1/5 to 1/3 of the initial dose of muscle relaxation	half an hour	Thousands of choices, take your pick	Ideal weight =[height -80] *0.7	whether the patient is conscious,cough and swallowing reflex is restored	Give it at the end of the operation, whether the patient's spontaneous breathing returns or not	pregnant woman┋allergic to bromide	arrhythmia┋glaucoma┋prostatic hypertrophy and urinary tract obstruction┋CHF(congestive heart-failure)┋CHD(coronary heart disease)┋mitral stenosis	glucocorticoids
204	2021/5/19 21:59:29	295s	wechat	N/A	144.12.242.11(山东-滨州)	male	26~30 yrs	Shandong	a Grade III Level A hospital	undergraduate degree	helpless and miserable resident	Yes,I will.	evaluate patients at preoperative visits	Just ask if I think of it.	Analgesia - sedation - NMBAs	Unassisted ventilation	No,I don't.	wait for the effects of drug wear off, airway protection reflex recovery then extubation	Not the same. Give 1 to 2 times ED95 when laryngeal mask is placed	cisatracurium	5 s uniform	3 minutes	1 hour, 1/5 to 1/3 of the initial dose	Normal muscle relax, 2 times ED95	Give a sedative or a deeper anesthetic	depends on the length of the operation	Use the same muscle relaxant consistently	Ideal weight =[height -80] *0.7	whether the patient is conscious,cough and swallowing reflex is restored┋sustained head lift(5 sec)┋normal vital capacity,pattern of respiration,oxygen saturation, maximum inspiratory effort&lt;50 cmH2O┋PetCO2 and PaCO2≤45mmHg	Wait patiently for the patient's spontaneous breathing to return before giving it	bronchial asthma┋arrhythmias, especially atrioventricular block┋myocardial ischemia, severe valve stenosis┋mechanical intestinal obstruction┋urinary tract infection or urinary tract obstruction┋pregnant woman┋allergic to bromide	spastic palsy with brain injury in children┋arrhythmia┋the movement of the esophagus and stomach is reduced┋glaucoma┋prostatic hypertrophy and urinary tract obstruction┋CHF(congestive heart-failure)┋CHD(coronary heart disease)┋mitral stenosis	glucocorticoids
205	2021/5/19 22:00:36	390s	wechat	N/A	14.111.8.210(重庆-重庆)	female	41~50 yrs	Chongqing	a Grade II Level A hospital	undergraduate degree	chief physicians	Not always.	evaluate patients at preoperative visits	Be sure to ask.	Sedation - NMBAs - analgesia	Help to breathe	There is no NMT monitors device	give neostigmine and atropine then extubated	I don't give NMBAs while the laryngeal mask was ventilating	rocuronium	5 s uniform	3 minutes	1 hour, 1/5 to 1/3 of the initial dose	Normal muscle relax, 2 times ED95	Really really give 1/5 to 1/3 of the initial dose of muscle relaxation	half an hour	Use the same muscle relaxant consistently	Ideal weight =[height -80] *0.7	whether the patient is conscious,cough and swallowing reflex is restored┋sustained head lift(5 sec)┋normal vital capacity,pattern of respiration,oxygen saturation, maximum inspiratory effort&lt;50 cmH2O┋PetCO2 and PaCO2≤45mmHg	Wait patiently for the patient's spontaneous breathing to return before giving it	bronchial asthma┋arrhythmias, especially atrioventricular block┋myocardial ischemia, severe valve stenosis┋mechanical intestinal obstruction┋urinary tract infection or urinary tract obstruction┋pregnant woman┋allergic to bromide	glaucoma┋CHF(congestive heart-failure)┋CHD(coronary heart disease)	Do not give medication and wait for symptoms to subside naturally
206	2021/5/19 22:00:59	394s	wechat	N/A	183.228.96.131(重庆-重庆)	male	41~50 yrs	Chongqing	a Grade II Level A hospital	undergraduate degree	middle-aged attending physician	Not always.	evaluate patients at preoperative visits	Be sure to ask.	Analgesia - sedation - NMBAs	Help to breathe	There is no NMT monitors device	give neostigmine and atropine then extubated	Not the same. Give 1 to 2 times ED95 when laryngeal mask is placed	vecuronium	5 s uniform	5 minutes	0.5 hour, 1/5~1/3 of initial dose	Normal muscle relax, 2 times ED95	Give a sedative or a deeper anesthetic	depends on the length of the operation	Use the same muscle relaxant consistently	Ideal weight =[height -80] *0.7	whether the patient is conscious,cough and swallowing reflex is restored┋sustained head lift(5 sec)	Wait patiently for the patient's spontaneous breathing to return before giving it	mechanical intestinal obstruction┋allergic to bromide	arrhythmia┋glaucoma┋UC(ulcerative colitis)┋prostatic hypertrophy and urinary tract obstruction	antihistamine drug
207	2021/5/19 22:02:38	236s	wechat	N/A	223.150.188.105(湖南-常德)	male	31~40 yrs	Hunan	a Grade III Level A hospital	undergraduate degree	associate chief physicians	Yes,I will.	evaluate patients at preoperative visits	Be sure to ask.	Sedation - analgesia - NMBAs	Help to breathe	Yes,I will.	give neostigmine and atropine then extubated	Not the same. Give 1 to 2 times ED95 when laryngeal mask is placed	rocuronium	5 s uniform	3 minutes	1 hour, 1/5 to 1/3 of the initial dose	Normal muscle relax, 2 times ED95	Really really give 1/5 to 1/3 of the initial dose of muscle relaxation	depends on the length of the operation	Use the same muscle relaxant consistently	Ideal weight =[height -80] *0.7	whether the patient is conscious,cough and swallowing reflex is restored┋sustained head lift(5 sec)┋normal vital capacity,pattern of respiration,oxygen saturation, maximum inspiratory effort&lt;50 cmH2O┋PetCO2 and PaCO2≤45mmHg	Wait patiently for the patient's spontaneous breathing to return before giving it	bronchial asthma┋arrhythmias, especially atrioventricular block┋myocardial ischemia, severe valve stenosis┋mechanical intestinal obstruction┋urinary tract infection or urinary tract obstruction┋allergic to bromide	spastic palsy with brain injury in children┋glaucoma┋prostatic hypertrophy and urinary tract obstruction┋CHF(congestive heart-failure)┋CHD(coronary heart disease)┋mitral stenosis	glucocorticoids
208	2021/5/19 22:02:40	203s	wechat	N/A	42.48.225.53(湖南-衡阳)	female	41~50 yrs	Hunan	a Grade III Level A hospital	undergraduate degree	chief physicians	Not always.	evaluate patients at preoperative visits	Be sure to ask.	Sedation - NMBAs - analgesia	Help to breathe	There is no NMT monitors device	wait for the effects of drug wear off, airway protection reflex recovery then extubation	Not the same. Give 1 to 2 times ED95 when laryngeal mask is placed	cisatracurium	5 s uniform	3 minutes	1 hour，1/3 to 1/2 of the initial dose	Normal muscle relax, 2 times ED95	Really really give 1/5 to 1/3 of the initial dose of muscle relaxation	depends on the length of the operation	Use the same muscle relaxant consistently	Lean body weight= 1.10×TBW – 0.0128×BMI×TBW	whether the patient is conscious,cough and swallowing reflex is restored┋sustained head lift(5 sec)┋normal vital capacity,pattern of respiration,oxygen saturation, maximum inspiratory effort&lt;50 cmH2O┋PetCO2 and PaCO2≤45mmHg	Wait patiently for the patient's spontaneous breathing to return before giving it	bronchial asthma┋arrhythmias, especially atrioventricular block┋myocardial ischemia, severe valve stenosis┋mechanical intestinal obstruction┋urinary tract infection or urinary tract obstruction┋pregnant woman┋allergic to bromide	spastic palsy with brain injury in children┋arrhythmia┋glaucoma┋prostatic hypertrophy and urinary tract obstruction┋CHF(congestive heart-failure)┋CHD(coronary heart disease)┋mitral stenosis	glucocorticoids
209	2021/5/19 22:03:15	373s	wechat	N/A	117.173.61.17(四川-达州)	male	31~40 yrs	Sichuan	a Grade III Level A hospital	master degree	middle-aged attending physician	Not always.	evaluate patients at preoperative visits	Be sure to ask.	Sedation - analgesia - NMBAs	Help to breathe	No,I don't.	give neostigmine and atropine then extubated	I don't give NMBAs while the laryngeal mask was ventilating	cisatracurium	Not less than 30s turtle speed	5 minutes	0.5 hour, 1/5~1/3 of initial dose	Deep muscle relax, 3 times ED95	Really really give 1/5 to 1/3 of the initial dose of muscle relaxation	depends on the length of the operation	Use the same muscle relaxant consistently	Ideal weight =[height -80] *0.7	whether the patient is conscious,cough and swallowing reflex is restored┋sustained head lift(5 sec)┋normal vital capacity,pattern of respiration,oxygen saturation, maximum inspiratory effort&lt;50 cmH2O┋PetCO2 and PaCO2≤45mmHg	Wait patiently for the patient's spontaneous breathing to return before giving it	bronchial asthma┋arrhythmias, especially atrioventricular block	glaucoma┋prostatic hypertrophy and urinary tract obstruction┋CHF(congestive heart-failure)┋CHD(coronary heart disease)┋mitral stenosis	Do not give medication and wait for symptoms to subside naturally
210	2021/5/19 22:03:38	216s	wechat	N/A	60.181.8.205(浙江-温州)	male	31~40 yrs	Zhejiang	a Grade III Level A hospital	undergraduate degree	middle-aged attending physician	Yes,I will.	airway evaluation was performed after the patient entered the operating room	Be sure to ask.	Analgesia - NMBAs - sedation	Help to breathe	No,I don't.	give neostigmine and atropine then extubated	Not the same. Give 1 to 2 times ED95 when laryngeal mask is placed	cisatracurium	5 s uniform	3 minutes	1 hour, 1/5 to 1/3 of the initial dose	Normal muscle relax, 2 times ED95	Really really give 1/5 to 1/3 of the initial dose of muscle relaxation	half an hour	Thousands of choices, take your pick	Ideal weight =[height -80] *0.7	whether the patient is conscious,cough and swallowing reflex is restored┋normal vital capacity,pattern of respiration,oxygen saturation, maximum inspiratory effort&lt;50 cmH2O	Give it at the end of the operation, whether the patient's spontaneous breathing returns or not	myocardial ischemia, severe valve stenosis┋pregnant woman┋allergic to bromide	glaucoma┋CHF(congestive heart-failure)┋CHD(coronary heart disease)	Do not give medication and wait for symptoms to subside naturally
211	2021/5/19 22:04:10	258s	wechat	N/A	171.216.146.209(四川-成都)	male	26~30 yrs	Sichuan	a Grade III Level A hospital	undergraduate degree	helpless and miserable resident	Not always.	evaluate patients at preoperative visits	Just ask if I think of it.	Sedation - analgesia - NMBAs	Unassisted ventilation	Yes,I will.	give neostigmine and atropine then extubated	Not the same. Give 1 to 2 times ED95 when laryngeal mask is placed	cisatracurium	5 s uniform	3 minutes	0.5 hour, 1/5~1/3 of initial dose	Normal muscle relax, 2 times ED95	Give a sedative or a deeper anesthetic	half an hour	Use the same muscle relaxant consistently	Ideal weight =[height -80] *0.7	whether the patient is conscious,cough and swallowing reflex is restored┋normal vital capacity,pattern of respiration,oxygen saturation, maximum inspiratory effort&lt;50 cmH2O┋PetCO2 and PaCO2≤45mmHg	Wait patiently for the patient's spontaneous breathing to return before giving it	bronchial asthma┋arrhythmias, especially atrioventricular block┋myocardial ischemia, severe valve stenosis┋urinary tract infection or urinary tract obstruction┋pregnant woman	arrhythmia┋the movement of the esophagus and stomach is reduced┋glaucoma┋prostatic hypertrophy and urinary tract obstruction┋CHF(congestive heart-failure)┋mitral stenosis	antihistamine drug
212	2021/5/19 22:04:34	197s	wechat	N/A	183.198.200.89(河北-保定)	female	31~40 yrs	Beijing (capital)	a Grade III Level A hospital	master degree	middle-aged attending physician	Yes,I will.	evaluate patients at preoperative visits	Be sure to ask.	Analgesia - sedation - NMBAs	Help to breathe	There is no NMT monitors device	wait for the effects of drug wear off, airway protection reflex recovery then extubation	Same, give 2~3 times ED95	rocuronium	5 s uniform	3 minutes	0.5 hour, 1/5~1/3 of initial dose	Deep muscle relax, 3 times ED95	Really really give 1/5 to 1/3 of the initial dose of muscle relaxation	an hour	Use the same muscle relaxant consistently	Lean body weight= 1.10×TBW – 0.0128×BMI×TBW	whether the patient is conscious,cough and swallowing reflex is restored┋sustained head lift(5 sec)	Wait patiently for the patient's spontaneous breathing to return before giving it	bronchial asthma┋arrhythmias, especially atrioventricular block	glaucoma	Do not give medication and wait for symptoms to subside naturally
213	2021/5/19 22:04:53	105s	wechat	N/A	14.111.53.48(重庆-重庆)	male	18~25 yrs	Chongqing	a Grade III Level A hospital	doctorate degree	associate chief physicians	Not always.	evaluate patients at preoperative visits	Be sure to ask.	Sedation - analgesia - NMBAs	Help to breathe	Yes,I will.	wait for the effects of drug wear off, airway protection reflex recovery then extubation	I don't give NMBAs while the laryngeal mask was ventilating	vecuronium	1-2 s very fast	3 minutes	It's too much trouble to give the drug, direct intravenous pump	Normal muscle relax, 2 times ED95	Give a sedative or a deeper anesthetic	depends on the length of the operation	Use the same muscle relaxant consistently	Ideal weight =[height -80] *0.7	whether the patient is conscious,cough and swallowing reflex is restored┋sustained head lift(5 sec)┋normal vital capacity,pattern of respiration,oxygen saturation, maximum inspiratory effort&lt;50 cmH2O┋PetCO2 and PaCO2≤45mmHg	Wait patiently for the patient's spontaneous breathing to return before giving it	bronchial asthma┋arrhythmias, especially atrioventricular block┋myocardial ischemia, severe valve stenosis┋mechanical intestinal obstruction┋urinary tract infection or urinary tract obstruction┋pregnant woman┋allergic to bromide	arrhythmia┋reflux esophagitis┋the movement of the esophagus and stomach is reduced┋glaucoma┋prostatic hypertrophy and urinary tract obstruction	Do not give medication and wait for symptoms to subside naturally
214	2021/5/19 22:04:59	270s	wechat	N/A	125.85.45.37(重庆-重庆)	female	31~40 yrs	Chongqing	a Grade III Level A hospital	undergraduate degree	helpless and miserable resident	Not always.	evaluate patients at preoperative visits	Just ask if I think of it.	Sedation - analgesia - NMBAs	Help to breathe	Yes,I will.	wait for the effects of drug wear off, airway protection reflex recovery then extubation	I don't give NMBAs while the laryngeal mask was ventilating	rocuronium	5 s uniform	3 minutes	1 hour, 1/5 to 1/3 of the initial dose	Normal muscle relax, 2 times ED95	Give the patient normal saline and tell the surgeon that muscle relaxants have been added	half an hour	Use the same muscle relaxant consistently	Ideal weight =[height -80] *0.7	whether the patient is conscious,cough and swallowing reflex is restored┋normal vital capacity,pattern of respiration,oxygen saturation, maximum inspiratory effort&lt;50 cmH2O	Wait patiently for the patient's spontaneous breathing to return before giving it	arrhythmias, especially atrioventricular block┋myocardial ischemia, severe valve stenosis┋mechanical intestinal obstruction┋pregnant woman┋allergic to bromide	spastic palsy with brain injury in children┋reflux esophagitis┋the movement of the esophagus and stomach is reduced┋glaucoma┋prostatic hypertrophy and urinary tract obstruction┋CHF(congestive heart-failure)┋CHD(coronary heart disease)┋mitral stenosis	glucocorticoids
215	2021/5/19 22:05:40	324s	wechat	N/A	219.232.77.41(广西-南宁)	male	31~40 yrs	Guangxi	a Grade II Level A hospital	undergraduate degree	middle-aged attending physician	Not always.	evaluate patients at preoperative visits	Be sure to ask.	Sedation - analgesia - NMBAs	Unassisted ventilation	There is no NMT monitors device	wait for the effects of drug wear off, airway protection reflex recovery then extubation	Not the same. Give 1 to 2 times ED95 when laryngeal mask is placed	vecuronium	1-2 s very fast	3 minutes	0.5 hour, 1/5~1/3 of initial dose	Deep muscle relax, 3 times ED95	Give the patient normal saline and tell the surgeon that muscle relaxants have been added	half an hour	Use the same muscle relaxant consistently	Ideal weight =[height -80] *0.7	whether the patient is conscious,cough and swallowing reflex is restored┋sustained head lift(5 sec)┋normal vital capacity,pattern of respiration,oxygen saturation, maximum inspiratory effort&lt;50 cmH2O┋PetCO2 and PaCO2≤45mmHg	Wait patiently for the patient's spontaneous breathing to return before giving it	arrhythmias, especially atrioventricular block┋myocardial ischemia, severe valve stenosis┋mechanical intestinal obstruction┋urinary tract infection or urinary tract obstruction┋pregnant woman┋allergic to bromide	spastic palsy with brain injury in children┋arrhythmia┋the movement of the esophagus and stomach is reduced┋glaucoma┋UC(ulcerative colitis)┋prostatic hypertrophy and urinary tract obstruction┋CHF(congestive heart-failure)┋CHD(coronary heart disease)┋mitral stenosis	glucocorticoids
216	2021/5/19 22:06:57	212s	wechat	N/A	110.228.31.197(河北-石家庄)	male	26~30 yrs	Hebei	a Grade III Level A hospital	master degree	helpless and miserable resident	Yes,I will.	evaluate patients at preoperative visits	Be sure to ask.	Sedation - analgesia - NMBAs	Help to breathe	No,I don't.	wait for the effects of drug wear off, airway protection reflex recovery then extubation	Not the same. Give 1 to 2 times ED95 when laryngeal mask is placed	cisatracurium	5 s uniform	3 minutes	0.5 hour, 1/5~1/3 of initial dose	Normal muscle relax, 2 times ED95	Give a sedative or a deeper anesthetic	half an hour	Use the same muscle relaxant consistently	Ideal weight =[height -80] *0.7	whether the patient is conscious,cough and swallowing reflex is restored┋sustained head lift(5 sec)┋normal vital capacity,pattern of respiration,oxygen saturation, maximum inspiratory effort&lt;50 cmH2O┋PetCO2 and PaCO2≤45mmHg	Wait patiently for the patient's spontaneous breathing to return before giving it	bronchial asthma┋arrhythmias, especially atrioventricular block┋myocardial ischemia, severe valve stenosis┋mechanical intestinal obstruction┋urinary tract infection or urinary tract obstruction┋pregnant woman┋allergic to bromide	spastic palsy with brain injury in children┋arrhythmia┋the movement of the esophagus and stomach is reduced┋glaucoma┋UC(ulcerative colitis)┋prostatic hypertrophy and urinary tract obstruction┋CHF(congestive heart-failure)┋CHD(coronary heart disease)┋mitral stenosis	antihistamine drug
217	2021/5/19 22:07:02	91s	wechat	N/A	111.196.213.44(北京-北京)	male	41~50 yrs	Beijing (capital)	a Grade II Level A hospital	master degree	associate chief physicians	Yes,I will.	evaluate patients at preoperative visits	Be sure to ask.	Sedation - analgesia - NMBAs	Help to breathe	No,I don't.	wait for the effects of drug wear off, airway protection reflex recovery then extubation	Not the same. Give 1 to 2 times ED95 when laryngeal mask is placed	depolarizing muscle relaxant	5 s uniform	5 minutes	1 hour，1/3 to 1/2 of the initial dose	Deep muscle relax, 3 times ED95	Really really give 1/5 to 1/3 of the initial dose of muscle relaxation	depends on the length of the operation	Use the same muscle relaxant consistently	the actual body weight	whether the patient is conscious,cough and swallowing reflex is restored┋sustained head lift(5 sec)┋normal vital capacity,pattern of respiration,oxygen saturation, maximum inspiratory effort&lt;50 cmH2O┋PetCO2 and PaCO2≤45mmHg	Wait patiently for the patient's spontaneous breathing to return before giving it	bronchial asthma┋arrhythmias, especially atrioventricular block┋myocardial ischemia, severe valve stenosis┋mechanical intestinal obstruction┋urinary tract infection or urinary tract obstruction┋allergic to bromide	spastic palsy with brain injury in children┋arrhythmia┋reflux esophagitis┋the movement of the esophagus and stomach is reduced┋glaucoma	antihistamine drug
218	2021/5/19 22:07:38	437s	wechat	N/A	123.152.205.109(浙江-宁波)	female	18~25 yrs	Zhejiang	others	undergraduate degree	helpless and miserable resident	Not always.	evaluate patients at preoperative visits	Be sure to ask.	Sedation - analgesia - NMBAs	Help to breathe	There is no NMT monitors device	wait for the effects of drug wear off, airway protection reflex recovery then extubation	Same, give 2~3 times ED95	cisatracurium	5 s uniform	3 minutes	1 hour, 1/5 to 1/3 of the initial dose	Normal muscle relax, 2 times ED95	Give a sedative or a deeper anesthetic	depends on the length of the operation	Use the same muscle relaxant consistently	Lean body weight= 1.10×TBW – 0.0128×BMI×TBW	whether the patient is conscious,cough and swallowing reflex is restored	Wait patiently for the patient's spontaneous breathing to return before giving it	bronchial asthma┋arrhythmias, especially atrioventricular block┋myocardial ischemia, severe valve stenosis┋mechanical intestinal obstruction┋pregnant woman┋allergic to bromide	spastic palsy with brain injury in children┋arrhythmia┋glaucoma┋CHF(congestive heart-failure)┋CHD(coronary heart disease)	glucocorticoids
219	2021/5/19 22:08:08	3965s	wechat	N/A	36.23.57.81(浙江-杭州)	male	31~40 yrs	Hubei	others	undergraduate degree	helpless and miserable resident	Yes,I will.	evaluate patients at preoperative visits	Be sure to ask.	Other combinations	Help to breathe	There is no NMT monitors device	wait for the effects of drug wear off, airway protection reflex recovery then extubation	Not the same. Give 1 to 2 times ED95 when laryngeal mask is placed	vecuronium	5 s uniform	3 minutes	1 hour, 1/5 to 1/3 of the initial dose	Normal muscle relax, 2 times ED95	Give a sedative or a deeper anesthetic	depends on the length of the operation	Use the same muscle relaxant consistently	Ideal weight =[height -80] *0.7	whether the patient is conscious,cough and swallowing reflex is restored	Wait patiently for the patient's spontaneous breathing to return before giving it	bronchial asthma┋urinary tract infection or urinary tract obstruction┋allergic to bromide	arrhythmia┋glaucoma┋prostatic hypertrophy and urinary tract obstruction	glucocorticoids
220	2021/5/19 22:08:13	261s	wechat	N/A	117.136.47.81(河北-沧州)	male	51~60 yrs	Hebei	a Grade II Level A hospital	undergraduate degree	middle-aged attending physician	Not always.	evaluate patients at preoperative visits	Be sure to ask.	Sedation - analgesia - NMBAs	Help to breathe	There is no NMT monitors device	wait for the effects of drug wear off, airway protection reflex recovery then extubation	I don't give NMBAs while the laryngeal mask was ventilating	rocuronium	Not less than 30s turtle speed	5 minutes	0.5 hour, 1/5~1/3 of initial dose	Normal muscle relax, 2 times ED95	Really really give 1/5 to 1/3 of the initial dose of muscle relaxation	depends on the length of the operation	Thousands of choices, take your pick	Ideal weight =[height -80] *0.7	whether the patient is conscious,cough and swallowing reflex is restored┋sustained head lift(5 sec)	Wait patiently for the patient's spontaneous breathing to return before giving it	bronchial asthma┋arrhythmias, especially atrioventricular block┋myocardial ischemia, severe valve stenosis┋mechanical intestinal obstruction┋urinary tract infection or urinary tract obstruction┋pregnant woman┋allergic to bromide	arrhythmia┋glaucoma┋prostatic hypertrophy and urinary tract obstruction┋CHF(congestive heart-failure)┋CHD(coronary heart disease)┋mitral stenosis	glucocorticoids
221	2021/5/19 22:08:38	259s	wechat	N/A	182.87.210.7(江西-上饶)	male	31~40 yrs	Jiangxi	a Grade II Level A hospital	undergraduate degree	helpless and miserable resident	Yes,I will.	evaluate patients at preoperative visits	Be sure to ask.	Sedation - analgesia - NMBAs	Unassisted ventilation	There is no NMT monitors device	wait for the effects of drug wear off, airway protection reflex recovery then extubation	Not the same. Give 1 to 2 times ED95 when laryngeal mask is placed	atracurium	5 s uniform	3 minutes	0.5 hour, 1/5~1/3 of initial dose	Deep muscle relax, 3 times ED95	Really really give 1/5 to 1/3 of the initial dose of muscle relaxation	half an hour	Use the same muscle relaxant consistently	Lean body weight= 1.10×TBW – 0.0128×BMI×TBW	whether the patient is conscious,cough and swallowing reflex is restored┋sustained head lift(5 sec)┋normal vital capacity,pattern of respiration,oxygen saturation, maximum inspiratory effort&lt;50 cmH2O┋PetCO2 and PaCO2≤45mmHg	Wait patiently for the patient's spontaneous breathing to return before giving it	bronchial asthma┋arrhythmias, especially atrioventricular block┋myocardial ischemia, severe valve stenosis┋mechanical intestinal obstruction┋urinary tract infection or urinary tract obstruction┋pregnant woman┋allergic to bromide	spastic palsy with brain injury in children┋arrhythmia┋reflux esophagitis┋the movement of the esophagus and stomach is reduced┋glaucoma┋UC(ulcerative colitis)┋prostatic hypertrophy and urinary tract obstruction┋CHF(congestive heart-failure)┋CHD(coronary heart disease)┋mitral stenosis	antihistamine drug
222	2021/5/19 22:08:42	248s	wechat	N/A	122.6.176.238(山东-临沂)	female	41~50 yrs	Shandong	a Grade II Level A hospital	undergraduate degree	middle-aged attending physician	Yes,I will.	evaluate patients at preoperative visits	Be sure to ask.	Sedation - analgesia - NMBAs	Unassisted ventilation	There is no NMT monitors device	wait for the effects of drug wear off, airway protection reflex recovery then extubation	Same, give 2~3 times ED95	cisatracurium	5 s uniform	3 minutes	0.5 hour, 1/5~1/3 of initial dose	Normal muscle relax, 2 times ED95	Give a sedative or a deeper anesthetic	depends on the length of the operation	Use the same muscle relaxant consistently	Ideal weight =[height -80] *0.7	normal vital capacity,pattern of respiration,oxygen saturation, maximum inspiratory effort&lt;50 cmH2O	Wait patiently for the patient's spontaneous breathing to return before giving it	bronchial asthma┋arrhythmias, especially atrioventricular block┋myocardial ischemia, severe valve stenosis┋mechanical intestinal obstruction┋urinary tract infection or urinary tract obstruction┋pregnant woman┋allergic to bromide	spastic palsy with brain injury in children┋arrhythmia┋reflux esophagitis┋the movement of the esophagus and stomach is reduced┋glaucoma┋UC(ulcerative colitis)┋prostatic hypertrophy and urinary tract obstruction┋CHF(congestive heart-failure)┋CHD(coronary heart disease)┋mitral stenosis	antihistamine drug
223	2021/5/19 22:09:05	332s	wechat	N/A	103.8.207.209(北京-北京)	male	31~40 yrs	Xinjiang	a Grade II Level A hospital	undergraduate degree	associate chief physicians	Yes,I will.	evaluate patients at preoperative visits	Be sure to ask.	Analgesia - sedation - NMBAs	Unassisted ventilation	There is no NMT monitors device	wait for the effects of drug wear off, airway protection reflex recovery then extubation	I don't give NMBAs while the laryngeal mask was ventilating	rocuronium	5 s uniform	3 minutes	0.5 hour, 1/5~1/3 of initial dose	Deep muscle relax, 3 times ED95	Give a sedative or a deeper anesthetic	depends on the length of the operation	Thousands of choices, take your pick	Ideal weight =[height -80] *0.7	whether the patient is conscious,cough and swallowing reflex is restored┋sustained head lift(5 sec)┋normal vital capacity,pattern of respiration,oxygen saturation, maximum inspiratory effort&lt;50 cmH2O	Wait patiently for the patient's spontaneous breathing to return before giving it	bronchial asthma┋arrhythmias, especially atrioventricular block┋myocardial ischemia, severe valve stenosis┋mechanical intestinal obstruction┋urinary tract infection or urinary tract obstruction┋pregnant woman┋allergic to bromide	spastic palsy with brain injury in children┋arrhythmia┋glaucoma┋prostatic hypertrophy and urinary tract obstruction┋CHF(congestive heart-failure)┋CHD(coronary heart disease)┋mitral stenosis	Do not give medication and wait for symptoms to subside naturally
224	2021/5/19 22:09:15	346s	wechat	N/A	223.104.212.158(上海-上海)	male	31~40 yrs	Shanghai	a Grade III Level B hospital	undergraduate degree	middle-aged attending physician	Not always.	evaluate patients at preoperative visits	Be sure to ask.	Analgesia - sedation - NMBAs	Help to breathe	I have a NMT monitor, but I don't know how to use it.	give neostigmine and atropine then extubated	Not the same. Give 1 to 2 times ED95 when laryngeal mask is placed	cisatracurium	5 s uniform	3 minutes	1 hour, 1/5 to 1/3 of the initial dose	Normal muscle relax, 2 times ED95	Really really give 1/5 to 1/3 of the initial dose of muscle relaxation	half an hour	Use the same muscle relaxant consistently	Ideal weight =[height -80] *0.7	whether the patient is conscious,cough and swallowing reflex is restored┋sustained head lift(5 sec)┋normal vital capacity,pattern of respiration,oxygen saturation, maximum inspiratory effort&lt;50 cmH2O┋PetCO2 and PaCO2≤45mmHg	Wait patiently for the patient's spontaneous breathing to return before giving it	bronchial asthma┋arrhythmias, especially atrioventricular block┋myocardial ischemia, severe valve stenosis	arrhythmia┋glaucoma┋CHF(congestive heart-failure)┋CHD(coronary heart disease)┋mitral stenosis	glucocorticoids
225	2021/5/19 22:09:39	165s	wechat	N/A	113.70.16.9(广东-佛山)	female	31~40 yrs	Guangdong	a Grade III Level B hospital	master degree	associate chief physicians	Yes,I will.	airway evaluation was performed after the patient entered the operating room	Be sure to ask.	Sedation - analgesia - NMBAs	Help to breathe	I have a NMT monitor, but I don't know how to use it.	give neostigmine and atropine then extubated	Not the same. Give 1 to 2 times ED95 when laryngeal mask is placed	cisatracurium	5 s uniform	5 minutes	1 hour, 1/5 to 1/3 of the initial dose	Normal muscle relax, 2 times ED95	Really really give 1/5 to 1/3 of the initial dose of muscle relaxation	depends on the length of the operation	Use the same muscle relaxant consistently	Ideal weight =[height -80] *0.7	whether the patient is conscious,cough and swallowing reflex is restored┋sustained head lift(5 sec)┋normal vital capacity,pattern of respiration,oxygen saturation, maximum inspiratory effort&lt;50 cmH2O┋PetCO2 and PaCO2≤45mmHg	Wait patiently for the patient's spontaneous breathing to return before giving it	bronchial asthma┋arrhythmias, especially atrioventricular block┋myocardial ischemia, severe valve stenosis┋mechanical intestinal obstruction┋urinary tract infection or urinary tract obstruction┋pregnant woman┋allergic to bromide	spastic palsy with brain injury in children┋arrhythmia┋the movement of the esophagus and stomach is reduced┋glaucoma┋UC(ulcerative colitis)┋prostatic hypertrophy and urinary tract obstruction┋CHF(congestive heart-failure)┋CHD(coronary heart disease)┋mitral stenosis	Do not give medication and wait for symptoms to subside naturally
226	2021/5/19 22:09:52	347s	wechat	N/A	223.78.238.150(山东-潍坊)	male	41~50 yrs	Shandong	a Grade II Level A hospital	undergraduate degree	chief physicians	Not always.	evaluate patients at preoperative visits	Be sure to ask.	Sedation - analgesia - NMBAs	Help to breathe	There is no NMT monitors device	wait for the effects of drug wear off, airway protection reflex recovery then extubation	Same, give 2~3 times ED95	vecuronium	5 s uniform	3 minutes	1 hour，1/3 to 1/2 of the initial dose	Normal muscle relax, 2 times ED95	Give a sedative or a deeper anesthetic	depends on the length of the operation	Use the same muscle relaxant consistently	Ideal weight =[height -80] *0.7	whether the patient is conscious,cough and swallowing reflex is restored┋normal vital capacity,pattern of respiration,oxygen saturation, maximum inspiratory effort&lt;50 cmH2O	Wait patiently for the patient's spontaneous breathing to return before giving it	bronchial asthma┋arrhythmias, especially atrioventricular block┋myocardial ischemia, severe valve stenosis┋mechanical intestinal obstruction	arrhythmia┋glaucoma┋prostatic hypertrophy and urinary tract obstruction┋CHF(congestive heart-failure)┋CHD(coronary heart disease)┋mitral stenosis	glucocorticoids
227	2021/5/19 22:10:21	321s	wechat	N/A	111.20.217.178(陕西-宝鸡)	female	31~40 yrs	Shaanxi	a Grade II Level A hospital	undergraduate degree	middle-aged attending physician	Yes,I will.	evaluate patients at preoperative visits	Be sure to ask.	Sedation - analgesia - NMBAs	Help to breathe	I have a NMT monitor, but I don't know how to use it.	wait for the effects of drug wear off, airway protection reflex recovery then extubation	Not the same. Give 1 to 2 times ED95 when laryngeal mask is placed	vecuronium	5 s uniform	3 minutes	1 hour, 1/5 to 1/3 of the initial dose	Normal muscle relax, 2 times ED95	Really really give 1/5 to 1/3 of the initial dose of muscle relaxation	depends on the length of the operation	Use the same muscle relaxant consistently	Lean body weight= 1.10×TBW – 0.0128×BMI×TBW	whether the patient is conscious,cough and swallowing reflex is restored┋sustained head lift(5 sec)┋normal vital capacity,pattern of respiration,oxygen saturation, maximum inspiratory effort&lt;50 cmH2O	Wait patiently for the patient's spontaneous breathing to return before giving it	bronchial asthma┋arrhythmias, especially atrioventricular block┋myocardial ischemia, severe valve stenosis┋mechanical intestinal obstruction┋urinary tract infection or urinary tract obstruction┋pregnant woman┋allergic to bromide	spastic palsy with brain injury in children┋arrhythmia┋reflux esophagitis┋the movement of the esophagus and stomach is reduced┋glaucoma┋UC(ulcerative colitis)┋prostatic hypertrophy and urinary tract obstruction┋CHF(congestive heart-failure)┋CHD(coronary heart disease)┋mitral stenosis	glucocorticoids
228	2021/5/19 22:10:55	416s	wechat	N/A	221.192.180.254(河北-石家庄)	female	31~40 yrs	Hebei	a Grade III Level A hospital	undergraduate degree	middle-aged attending physician	Not always.	evaluate patients at preoperative visits	Be sure to ask.	Sedation - analgesia - NMBAs	Help to breathe	There is no NMT monitors device	wait for the effects of drug wear off, airway protection reflex recovery then extubation	Not the same. Give 1 to 2 times ED95 when laryngeal mask is placed	cisatracurium	5 s uniform	3 minutes	It's too much trouble to give the drug, direct intravenous pump	Normal muscle relax, 2 times ED95	Give a sedative or a deeper anesthetic	depends on the length of the operation	Use the same muscle relaxant consistently	Ideal weight =[height -80] *0.7	whether the patient is conscious,cough and swallowing reflex is restored┋sustained head lift(5 sec)┋normal vital capacity,pattern of respiration,oxygen saturation, maximum inspiratory effort&lt;50 cmH2O┋PetCO2 and PaCO2≤45mmHg	Wait patiently for the patient's spontaneous breathing to return before giving it	bronchial asthma┋arrhythmias, especially atrioventricular block┋myocardial ischemia, severe valve stenosis┋mechanical intestinal obstruction┋urinary tract infection or urinary tract obstruction┋pregnant woman┋allergic to bromide	spastic palsy with brain injury in children┋arrhythmia┋glaucoma┋prostatic hypertrophy and urinary tract obstruction┋CHF(congestive heart-failure)┋CHD(coronary heart disease)┋mitral stenosis	Do not give medication and wait for symptoms to subside naturally
229	2021/5/19 22:11:09	270s	wechat	N/A	117.136.4.16(山西-太原)	male	31~40 yrs	Shanxi	a Grade II Level A hospital	undergraduate degree	middle-aged attending physician	Not always.	evaluate patients at preoperative visits	Just ask if I think of it.	Analgesia - sedation - NMBAs	Help to breathe	No,I don't.	wait for the effects of drug wear off, airway protection reflex recovery then extubation	Not the same. Give 1 to 2 times ED95 when laryngeal mask is placed	rocuronium	Not less than 30s turtle speed	3 minutes	1 hour, 1/5 to 1/3 of the initial dose	Normal muscle relax, 2 times ED95	Really really give 1/5 to 1/3 of the initial dose of muscle relaxation	half an hour	Thousands of choices, take your pick	Ideal weight =[height -80] *0.7	whether the patient is conscious,cough and swallowing reflex is restored┋sustained head lift(5 sec)┋normal vital capacity,pattern of respiration,oxygen saturation, maximum inspiratory effort&lt;50 cmH2O	Wait patiently for the patient's spontaneous breathing to return before giving it	arrhythmias, especially atrioventricular block	prostatic hypertrophy and urinary tract obstruction	glucocorticoids
230	2021/5/19 22:11:55	418s	wechat	N/A	116.95.82.125(内蒙古-通辽)	male	51~60 yrs	Nei Monggol	a Grade II Level A hospital	undergraduate degree	chief physicians	Not always.	evaluate patients at preoperative visits	Be sure to ask.	Sedation - analgesia - NMBAs	Help to breathe	Yes,I will.	wait for the effects of drug wear off, airway protection reflex recovery then extubation	Same, give 2~3 times ED95	vecuronium	5 s uniform	3 minutes	1 hour，1/3 to 1/2 of the initial dose	Normal muscle relax, 2 times ED95	Give a sedative or a deeper anesthetic	depends on the length of the operation	Use the same muscle relaxant consistently	Ideal weight =[height -80] *0.7	whether the patient is conscious,cough and swallowing reflex is restored┋sustained head lift(5 sec)┋normal vital capacity,pattern of respiration,oxygen saturation, maximum inspiratory effort&lt;50 cmH2O┋PetCO2 and PaCO2≤45mmHg	Wait patiently for the patient's spontaneous breathing to return before giving it	bronchial asthma┋arrhythmias, especially atrioventricular block┋myocardial ischemia, severe valve stenosis┋mechanical intestinal obstruction┋urinary tract infection or urinary tract obstruction┋pregnant woman┋allergic to bromide	spastic palsy with brain injury in children┋arrhythmia┋reflux esophagitis┋glaucoma┋prostatic hypertrophy and urinary tract obstruction┋CHF(congestive heart-failure)┋CHD(coronary heart disease)┋mitral stenosis	glucocorticoids
231	2021/5/19 22:13:04	397s	wechat	N/A	117.188.63.81(贵州-遵义)	male	31~40 yrs	Guizhou	a Grade II Level A hospital	undergraduate degree	middle-aged attending physician	Not always.	evaluate patients at preoperative visits	Be sure to ask.	Sedation - analgesia - NMBAs	Help to breathe	There is no NMT monitors device	wait for the effects of drug wear off, airway protection reflex recovery then extubation	I don't give NMBAs while the laryngeal mask was ventilating	vecuronium	5 s uniform	3 minutes	0.5 hour, 1/5~1/3 of initial dose	Normal muscle relax, 2 times ED95	Give the patient normal saline and tell the surgeon that muscle relaxants have been added	depends on the length of the operation	Use the same muscle relaxant consistently	Ideal weight =[height -80] *0.7	whether the patient is conscious,cough and swallowing reflex is restored┋normal vital capacity,pattern of respiration,oxygen saturation, maximum inspiratory effort&lt;50 cmH2O	Wait patiently for the patient's spontaneous breathing to return before giving it	bronchial asthma┋arrhythmias, especially atrioventricular block┋myocardial ischemia, severe valve stenosis┋mechanical intestinal obstruction┋urinary tract infection or urinary tract obstruction┋pregnant woman┋allergic to bromide	spastic palsy with brain injury in children┋arrhythmia┋reflux esophagitis┋the movement of the esophagus and stomach is reduced┋glaucoma┋UC(ulcerative colitis)┋prostatic hypertrophy and urinary tract obstruction┋CHF(congestive heart-failure)┋CHD(coronary heart disease)┋mitral stenosis	glucocorticoids
232	2021/5/19 22:13:56	212s	wechat	N/A	42.228.112.232(河南-商丘)	male	31~40 yrs	Henan	a Grade III Level A hospital	master degree	middle-aged attending physician	Not always.	evaluate patients at preoperative visits	Be sure to ask.	Sedation - analgesia - NMBAs	Unassisted ventilation	No,I don't.	wait for the effects of drug wear off, airway protection reflex recovery then extubation	Not the same. Give 1 to 2 times ED95 when laryngeal mask is placed	rocuronium	5 s uniform	in a minute	1 hour, 1/5 to 1/3 of the initial dose	Deep muscle relax, 3 times ED95	Give a sedative or a deeper anesthetic	depends on the length of the operation	Use the same muscle relaxant consistently	Ideal weight =[height -80] *0.7	whether the patient is conscious,cough and swallowing reflex is restored┋normal vital capacity,pattern of respiration,oxygen saturation, maximum inspiratory effort&lt;50 cmH2O	Wait patiently for the patient's spontaneous breathing to return before giving it	bronchial asthma┋arrhythmias, especially atrioventricular block┋mechanical intestinal obstruction	arrhythmia┋glaucoma┋prostatic hypertrophy and urinary tract obstruction┋CHF(congestive heart-failure)┋CHD(coronary heart disease)┋mitral stenosis	glucocorticoids
233	2021/5/19 22:14:27	333s	wechat	N/A	111.36.116.231(山东-菏泽)	female	41~50 yrs	Shandong	a Grade II Level A hospital	undergraduate degree	middle-aged attending physician	Not always.	evaluate patients at preoperative visits	Be sure to ask.	Sedation - analgesia - NMBAs	Help to breathe	No,I don't.	wait for the effects of drug wear off, airway protection reflex recovery then extubation	I don't give NMBAs while the laryngeal mask was ventilating	cisatracurium	5 s uniform	5 minutes	1 hour, 1/5 to 1/3 of the initial dose	Normal muscle relax, 2 times ED95	Give a sedative or a deeper anesthetic	depends on the length of the operation	Thousands of choices, take your pick	Ideal weight =[height -80] *0.7	whether the patient is conscious,cough and swallowing reflex is restored┋sustained head lift(5 sec)┋normal vital capacity,pattern of respiration,oxygen saturation, maximum inspiratory effort&lt;50 cmH2O┋PetCO2 and PaCO2≤45mmHg	Wait patiently for the patient's spontaneous breathing to return before giving it	arrhythmias, especially atrioventricular block┋pregnant woman	glaucoma┋CHD(coronary heart disease)	glucocorticoids
234	2021/5/19 22:15:12	304s	wechat	N/A	114.250.136.88(北京-北京)	female	41~50 yrs	Beijing (capital)	a Grade III Level A hospital	master degree	associate chief physicians	Not always.	evaluate patients at preoperative visits	Be sure to ask.	Sedation - analgesia - NMBAs	Help to breathe	Yes,I will.	give neostigmine and atropine then extubated	Not the same. Give 1 to 2 times ED95 when laryngeal mask is placed	rocuronium	5 s uniform	3 minutes	1 hour, 1/5 to 1/3 of the initial dose	Deep muscle relax, 3 times ED95	Give the patient normal saline and tell the surgeon that muscle relaxants have been added	an hour	Use the same muscle relaxant consistently	Ideal weight =[height -80] *0.7	normal vital capacity,pattern of respiration,oxygen saturation, maximum inspiratory effort&lt;50 cmH2O	Wait patiently for the patient's spontaneous breathing to return before giving it	bronchial asthma┋arrhythmias, especially atrioventricular block┋myocardial ischemia, severe valve stenosis┋mechanical intestinal obstruction┋pregnant woman┋allergic to bromide	spastic palsy with brain injury in children┋arrhythmia┋glaucoma┋CHF(congestive heart-failure)┋CHD(coronary heart disease)┋mitral stenosis	Do not give medication and wait for symptoms to subside naturally
235	2021/5/19 22:15:46	245s	wechat	N/A	221.208.204.120(黑龙江-绥化)	male	31~40 yrs	Heilongjiang	a Grade II Level A hospital	undergraduate degree	middle-aged attending physician	Yes,I will.	evaluate patients at preoperative visits	Be sure to ask.	Sedation - analgesia - NMBAs	Help to breathe	There is no NMT monitors device	give neostigmine and atropine then extubated	Not the same. Give 1 to 2 times ED95 when laryngeal mask is placed	cisatracurium	5 s uniform	3 minutes	It's too much trouble to give the drug, direct intravenous pump	Normal muscle relax, 2 times ED95	Give the patient normal saline and tell the surgeon that muscle relaxants have been added	depends on the length of the operation	Use the same muscle relaxant consistently	the actual body weight	whether the patient is conscious,cough and swallowing reflex is restored┋normal vital capacity,pattern of respiration,oxygen saturation, maximum inspiratory effort&lt;50 cmH2O┋PetCO2 and PaCO2≤45mmHg	Wait patiently for the patient's spontaneous breathing to return before giving it	bronchial asthma┋allergic to bromide	glaucoma┋prostatic hypertrophy and urinary tract obstruction	antihistamine drug
236	2021/5/19 22:16:41	278s	wechat	N/A	117.170.254.154(江西-萍乡)	male	31~40 yrs	Jiangxi	a Grade II Level A hospital	undergraduate degree	middle-aged attending physician	Yes,I will.	evaluate patients at preoperative visits	Be sure to ask.	Sedation - NMBAs - analgesia	Unassisted ventilation	There is no NMT monitors device	wait for the effects of drug wear off, airway protection reflex recovery then extubation	I don't give NMBAs while the laryngeal mask was ventilating	rocuronium	5 s uniform	in a minute	1 hour，1/3 to 1/2 of the initial dose	Normal muscle relax, 2 times ED95	Give a sedative or a deeper anesthetic	depends on the length of the operation	Use the same muscle relaxant consistently	the actual body weight	whether the patient is conscious,cough and swallowing reflex is restored┋normal vital capacity,pattern of respiration,oxygen saturation, maximum inspiratory effort&lt;50 cmH2O┋PetCO2 and PaCO2≤45mmHg	Wait patiently for the patient's spontaneous breathing to return before giving it	arrhythmias, especially atrioventricular block┋mechanical intestinal obstruction┋allergic to bromide	spastic palsy with brain injury in children┋glaucoma┋prostatic hypertrophy and urinary tract obstruction	Do not give medication and wait for symptoms to subside naturally
237	2021/5/19 22:17:06	539s	wechat	N/A	120.227.95.3(湖南-常德)	female	41~50 yrs	Hunan	a Grade III Level B hospital	undergraduate degree	associate chief physicians	Yes,I will.	evaluate patients at preoperative visits	Be sure to ask.	Analgesia - sedation - NMBAs	Unassisted ventilation	No,I don't.	give neostigmine and atropine then extubated	Not the same. Give 1 to 2 times ED95 when laryngeal mask is placed	vecuronium	5 s uniform	3 minutes	0.5 hour, 1/5~1/3 of initial dose	Normal muscle relax, 2 times ED95	Really really give 1/5 to 1/3 of the initial dose of muscle relaxation	half an hour	Use the same muscle relaxant consistently	the actual body weight	whether the patient is conscious,cough and swallowing reflex is restored┋normal vital capacity,pattern of respiration,oxygen saturation, maximum inspiratory effort&lt;50 cmH2O┋PetCO2 and PaCO2≤45mmHg	Wait patiently for the patient's spontaneous breathing to return before giving it	bronchial asthma┋arrhythmias, especially atrioventricular block┋myocardial ischemia, severe valve stenosis┋mechanical intestinal obstruction┋pregnant woman┋allergic to bromide	spastic palsy with brain injury in children┋arrhythmia┋glaucoma┋CHF(congestive heart-failure)┋CHD(coronary heart disease)	glucocorticoids
238	2021/5/19 22:17:43	188s	wechat	N/A	183.198.87.181(河北-石家庄)	female	18~25 yrs	Hebei	a Grade III Level A hospital	master degree	helpless and miserable resident	Not always.	evaluate patients at preoperative visits	Just ask if I think of it.	Sedation - NMBAs - analgesia	Help to breathe	No,I don't.	wait for the effects of drug wear off, airway protection reflex recovery then extubation	Not the same. Give 1 to 2 times ED95 when laryngeal mask is placed	cisatracurium	1-2 s very fast	3 minutes	1 hour, 1/5 to 1/3 of the initial dose	Normal muscle relax, 2 times ED95	Give a sedative or a deeper anesthetic	depends on the length of the operation	Thousands of choices, take your pick	Lean body weight= 1.10×TBW – 0.0128×BMI×TBW	whether the patient is conscious,cough and swallowing reflex is restored	Wait patiently for the patient's spontaneous breathing to return before giving it	bronchial asthma┋arrhythmias, especially atrioventricular block┋myocardial ischemia, severe valve stenosis┋mechanical intestinal obstruction┋urinary tract infection or urinary tract obstruction┋pregnant woman┋allergic to bromide	glaucoma┋CHD(coronary heart disease)	glucocorticoids
239	2021/5/19 22:17:54	462s	wechat	N/A	43.250.200.1(湖南-长沙)	male	41~50 yrs	Hunan	a Grade II Level A hospital	undergraduate degree	middle-aged attending physician	Not always.	evaluate patients at preoperative visits	Just ask if I think of it.	Sedation - analgesia - NMBAs	Help to breathe	No,I don't.	wait for the effects of drug wear off, airway protection reflex recovery then extubation	I don't give NMBAs while the laryngeal mask was ventilating	vecuronium	Not less than 30s turtle speed	3 minutes	1 hour, 1/5 to 1/3 of the initial dose	Normal muscle relax, 2 times ED95	Really really give 1/5 to 1/3 of the initial dose of muscle relaxation	half an hour	Use the same muscle relaxant consistently	Ideal weight =[height -80] *0.7	whether the patient is conscious,cough and swallowing reflex is restored┋sustained head lift(5 sec)┋PetCO2 and PaCO2≤45mmHg	Wait patiently for the patient's spontaneous breathing to return before giving it	bronchial asthma┋arrhythmias, especially atrioventricular block┋myocardial ischemia, severe valve stenosis┋mechanical intestinal obstruction┋urinary tract infection or urinary tract obstruction┋pregnant woman┋allergic to bromide	spastic palsy with brain injury in children┋arrhythmia┋glaucoma┋prostatic hypertrophy and urinary tract obstruction┋CHF(congestive heart-failure)	Do not give medication and wait for symptoms to subside naturally
240	2021/5/19 22:17:57	322s	wechat	N/A	120.224.199.196(山东-德州)	male	31~40 yrs	Shandong	a Grade II Level A hospital	undergraduate degree	middle-aged attending physician	Not always.	evaluate patients at preoperative visits	Just ask if I think of it.	Sedation - analgesia - NMBAs	Unassisted ventilation	There is no NMT monitors device	give neostigmine and atropine then extubated	Not the same. Give 1 to 2 times ED95 when laryngeal mask is placed	rocuronium	5 s uniform	3 minutes	1 hour, 1/5 to 1/3 of the initial dose	Deep muscle relax, 3 times ED95	Really really give 1/5 to 1/3 of the initial dose of muscle relaxation	depends on the length of the operation	Use the same muscle relaxant consistently	Ideal weight =[height -80] *0.7	whether the patient is conscious,cough and swallowing reflex is restored┋sustained head lift(5 sec)┋normal vital capacity,pattern of respiration,oxygen saturation, maximum inspiratory effort&lt;50 cmH2O	Give it at the end of the operation, whether the patient's spontaneous breathing returns or not	bronchial asthma┋arrhythmias, especially atrioventricular block┋myocardial ischemia, severe valve stenosis┋mechanical intestinal obstruction┋allergic to bromide	spastic palsy with brain injury in children┋arrhythmia┋glaucoma┋CHF(congestive heart-failure)┋CHD(coronary heart disease)┋mitral stenosis	glucocorticoids
241	2021/5/19 22:19:16	200s	wechat	N/A	117.188.63.81(贵州-遵义)	male	31~40 yrs	Guizhou	a Grade II Level A hospital	undergraduate degree	middle-aged attending physician	Not always.	evaluate patients at preoperative visits	Be sure to ask.	Sedation - analgesia - NMBAs	Help to breathe	There is no NMT monitors device	wait for the effects of drug wear off, airway protection reflex recovery then extubation	I don't give NMBAs while the laryngeal mask was ventilating	vecuronium	5 s uniform	3 minutes	0.5 hour, 1/5~1/3 of initial dose	Normal muscle relax, 2 times ED95	Give the patient normal saline and tell the surgeon that muscle relaxants have been added	depends on the length of the operation	Use the same muscle relaxant consistently	Ideal weight =[height -80] *0.7	whether the patient is conscious,cough and swallowing reflex is restored┋normal vital capacity,pattern of respiration,oxygen saturation, maximum inspiratory effort&lt;50 cmH2O	Wait patiently for the patient's spontaneous breathing to return before giving it	bronchial asthma┋arrhythmias, especially atrioventricular block┋myocardial ischemia, severe valve stenosis┋mechanical intestinal obstruction┋urinary tract infection or urinary tract obstruction┋pregnant woman┋allergic to bromide	spastic palsy with brain injury in children┋arrhythmia┋reflux esophagitis┋the movement of the esophagus and stomach is reduced┋glaucoma┋UC(ulcerative colitis)┋prostatic hypertrophy and urinary tract obstruction┋CHF(congestive heart-failure)┋CHD(coronary heart disease)┋mitral stenosis	glucocorticoids
242	2021/5/19 22:21:00	363s	wechat	N/A	117.183.4.47(广西-桂林)	male	51~60 yrs	Guangxi	a Grade III Level A hospital	master degree	chief physicians	Yes,I will.	evaluate patients at preoperative visits	Be sure to ask.	Sedation - analgesia - NMBAs	Control breathing	There is no NMT monitors device	wait for the effects of drug wear off, airway protection reflex recovery then extubation	Not the same. Give 1 to 2 times ED95 when laryngeal mask is placed	rocuronium	5 s uniform	in a minute	1 hour, 1/5 to 1/3 of the initial dose	Normal muscle relax, 2 times ED95	Really really give 1/5 to 1/3 of the initial dose of muscle relaxation	an hour	Use the same muscle relaxant consistently	the actual body weight	sustained head lift(5 sec)	Give it at the end of the operation, whether the patient's spontaneous breathing returns or not	bronchial asthma┋arrhythmias, especially atrioventricular block┋myocardial ischemia, severe valve stenosis┋mechanical intestinal obstruction┋urinary tract infection or urinary tract obstruction┋pregnant woman┋allergic to bromide	arrhythmia┋glaucoma┋prostatic hypertrophy and urinary tract obstruction┋CHD(coronary heart disease)	glucocorticoids
243	2021/5/19 22:21:18	379s	wechat	N/A	117.27.144.252(福建-福州)	female	31~40 yrs	Fujian	a Grade II Level A hospital	master degree	middle-aged attending physician	Yes,I will.	evaluate patients at preoperative visits	Be sure to ask.	Sedation - analgesia - NMBAs	Help to breathe	There is no NMT monitors device	wait for the effects of drug wear off, airway protection reflex recovery then extubation	Same, give 2~3 times ED95	atracurium	5 s uniform	5 minutes	It's too much trouble to give the drug, direct intravenous pump	Deep muscle relax, 3 times ED95	Give the patient normal saline and tell the surgeon that muscle relaxants have been added	half an hour	Use the same muscle relaxant consistently	Ideal weight =[height -80] *0.7	whether the patient is conscious,cough and swallowing reflex is restored┋sustained head lift(5 sec)┋normal vital capacity,pattern of respiration,oxygen saturation, maximum inspiratory effort&lt;50 cmH2O	Wait patiently for the patient's spontaneous breathing to return before giving it	bronchial asthma┋arrhythmias, especially atrioventricular block┋myocardial ischemia, severe valve stenosis┋mechanical intestinal obstruction┋urinary tract infection or urinary tract obstruction┋pregnant woman┋allergic to bromide	spastic palsy with brain injury in children┋arrhythmia┋reflux esophagitis┋the movement of the esophagus and stomach is reduced┋glaucoma┋UC(ulcerative colitis)┋prostatic hypertrophy and urinary tract obstruction┋CHF(congestive heart-failure)┋CHD(coronary heart disease)┋mitral stenosis	Do not give medication and wait for symptoms to subside naturally
244	2021/5/19 22:22:10	186s	wechat	N/A	183.199.181.24(河北-邯郸)	male	31~40 yrs	Hebei	a Grade II Level A hospital	undergraduate degree	middle-aged attending physician	Yes,I will.	evaluate patients at preoperative visits	Be sure to ask.	Sedation - analgesia - NMBAs	Help to breathe	No,I don't.	wait for the effects of drug wear off, airway protection reflex recovery then extubation	Same, give 2~3 times ED95	rocuronium	1-2 s very fast	3 minutes	1 hour, 1/5 to 1/3 of the initial dose	Normal muscle relax, 2 times ED95	Really really give 1/5 to 1/3 of the initial dose of muscle relaxation	half an hour	Use the same muscle relaxant consistently	the actual body weight	whether the patient is conscious,cough and swallowing reflex is restored┋normal vital capacity,pattern of respiration,oxygen saturation, maximum inspiratory effort&lt;50 cmH2O┋PetCO2 and PaCO2≤45mmHg	Wait patiently for the patient's spontaneous breathing to return before giving it	bronchial asthma┋myocardial ischemia, severe valve stenosis	spastic palsy with brain injury in children┋arrhythmia┋glaucoma┋prostatic hypertrophy and urinary tract obstruction┋CHF(congestive heart-failure)┋CHD(coronary heart disease)┋mitral stenosis	glucocorticoids
245	2021/5/19 22:22:21	233s	wechat	N/A	49.118.198.59(新疆-乌鲁木齐)	female	41~50 yrs	Xinjiang	a Grade III Level A hospital	master degree	chief physicians	Not always.	airway evaluation was performed after the patient entered the operating room	Be sure to ask.	Sedation - analgesia - NMBAs	Help to breathe	There is no NMT monitors device	wait for the effects of drug wear off, airway protection reflex recovery then extubation	Not the same. Give 1 to 2 times ED95 when laryngeal mask is placed	rocuronium	1-2 s very fast	3 minutes	1 hour, 1/5 to 1/3 of the initial dose	Normal muscle relax, 2 times ED95	Really really give 1/5 to 1/3 of the initial dose of muscle relaxation	an hour	Thousands of choices, take your pick	Ideal weight =[height -80] *0.7	whether the patient is conscious,cough and swallowing reflex is restored┋normal vital capacity,pattern of respiration,oxygen saturation, maximum inspiratory effort&lt;50 cmH2O	Wait patiently for the patient's spontaneous breathing to return before giving it	bronchial asthma┋arrhythmias, especially atrioventricular block┋myocardial ischemia, severe valve stenosis┋pregnant woman┋allergic to bromide	spastic palsy with brain injury in children┋glaucoma┋prostatic hypertrophy and urinary tract obstruction┋CHF(congestive heart-failure)┋mitral stenosis	glucocorticoids
246	2021/5/19 22:23:15	87s	wechat	N/A	117.27.144.252(福建-福州)	female	31~40 yrs	Fujian	a Grade II Level A hospital	master degree	middle-aged attending physician	Yes,I will.	evaluate patients at preoperative visits	Be sure to ask.	Sedation - analgesia - NMBAs	Help to breathe	There is no NMT monitors device	wait for the effects of drug wear off, airway protection reflex recovery then extubation	Same, give 2~3 times ED95	atracurium	5 s uniform	5 minutes	It's too much trouble to give the drug, direct intravenous pump	Deep muscle relax, 3 times ED95	Give the patient normal saline and tell the surgeon that muscle relaxants have been added	half an hour	Use the same muscle relaxant consistently	Ideal weight =[height -80] *0.7	whether the patient is conscious,cough and swallowing reflex is restored┋sustained head lift(5 sec)┋normal vital capacity,pattern of respiration,oxygen saturation, maximum inspiratory effort&lt;50 cmH2O	Wait patiently for the patient's spontaneous breathing to return before giving it	bronchial asthma┋arrhythmias, especially atrioventricular block┋myocardial ischemia, severe valve stenosis┋mechanical intestinal obstruction┋urinary tract infection or urinary tract obstruction┋pregnant woman┋allergic to bromide	spastic palsy with brain injury in children┋arrhythmia┋reflux esophagitis┋the movement of the esophagus and stomach is reduced┋glaucoma┋UC(ulcerative colitis)┋prostatic hypertrophy and urinary tract obstruction┋CHF(congestive heart-failure)┋CHD(coronary heart disease)┋mitral stenosis	Do not give medication and wait for symptoms to subside naturally
247	2021/5/19 22:23:22	348s	wechat	N/A	223.104.189.204(山东-济南)	female	31~40 yrs	Shandong	a Grade II Level B hospital	undergraduate degree	middle-aged attending physician	Yes,I will.	evaluate patients at preoperative visits	Be sure to ask.	Analgesia - sedation - NMBAs	Help to breathe	There is no NMT monitors device	give neostigmine and atropine then extubated	Not the same. Give 1 to 2 times ED95 when laryngeal mask is placed	rocuronium	1-2 s very fast	3 minutes	1 hour，1/3 to 1/2 of the initial dose	Deep muscle relax, 3 times ED95	Really really give 1/5 to 1/3 of the initial dose of muscle relaxation	depends on the length of the operation	Use the same muscle relaxant consistently	Ideal weight =[height -80] *0.7	whether the patient is conscious,cough and swallowing reflex is restored┋sustained head lift(5 sec)┋normal vital capacity,pattern of respiration,oxygen saturation, maximum inspiratory effort&lt;50 cmH2O	Wait patiently for the patient's spontaneous breathing to return before giving it	bronchial asthma┋arrhythmias, especially atrioventricular block┋myocardial ischemia, severe valve stenosis┋mechanical intestinal obstruction┋urinary tract infection or urinary tract obstruction┋pregnant woman┋allergic to bromide	spastic palsy with brain injury in children┋arrhythmia┋reflux esophagitis┋the movement of the esophagus and stomach is reduced┋glaucoma┋UC(ulcerative colitis)┋prostatic hypertrophy and urinary tract obstruction┋CHF(congestive heart-failure)┋CHD(coronary heart disease)┋mitral stenosis	glucocorticoids
248	2021/5/19 22:24:00	614s	wechat	N/A	117.169.222.208(江西-吉安)	female	51~60 yrs	Jiangxi	a Grade III Level A hospital	undergraduate degree	middle-aged attending physician	Not always.	evaluate patients at preoperative visits	Just ask if I think of it.	Analgesia - sedation - NMBAs	Help to breathe	I have a NMT monitor, but I don't know how to use it.	wait for the effects of drug wear off, airway protection reflex recovery then extubation	Not the same. Give 1 to 2 times ED95 when laryngeal mask is placed	rocuronium	5 s uniform	3 minutes	1 hour, 1/5 to 1/3 of the initial dose	Normal muscle relax, 2 times ED95	Give a sedative or a deeper anesthetic	depends on the length of the operation	Use the same muscle relaxant consistently	the actual body weight	whether the patient is conscious,cough and swallowing reflex is restored┋normal vital capacity,pattern of respiration,oxygen saturation, maximum inspiratory effort&lt;50 cmH2O	Wait patiently for the patient's spontaneous breathing to return before giving it	arrhythmias, especially atrioventricular block┋myocardial ischemia, severe valve stenosis┋pregnant woman	glaucoma┋CHF(congestive heart-failure)┋CHD(coronary heart disease)┋mitral stenosis	glucocorticoids
249	2021/5/19 22:25:03	241s	wechat	N/A	171.125.168.84(山西-忻州)	male	51~60 yrs	Shanxi	a Grade II Level A hospital	undergraduate degree	associate chief physicians	Yes,I will.	evaluate patients at preoperative visits	Be sure to ask.	Analgesia - NMBAs - sedation	Help to breathe	There is no NMT monitors device	wait for the effects of drug wear off, airway protection reflex recovery then extubation	Same, give 2~3 times ED95	cisatracurium	Not less than 30s turtle speed	3 minutes	1 hour, 1/5 to 1/3 of the initial dose	Normal muscle relax, 2 times ED95	Give a sedative or a deeper anesthetic	depends on the length of the operation	Use the same muscle relaxant consistently	Ideal weight =[height -80] *0.7	whether the patient is conscious,cough and swallowing reflex is restored	Wait patiently for the patient's spontaneous breathing to return before giving it	bronchial asthma┋arrhythmias, especially atrioventricular block┋myocardial ischemia, severe valve stenosis┋mechanical intestinal obstruction┋urinary tract infection or urinary tract obstruction┋pregnant woman┋allergic to bromide	arrhythmia┋glaucoma┋prostatic hypertrophy and urinary tract obstruction┋CHF(congestive heart-failure)┋CHD(coronary heart disease)┋mitral stenosis	antihistamine drug
250	2021/5/19 22:25:14	194s	wechat	N/A	139.207.128.152(四川-成都)	male	18~25 yrs	Sichuan	a Grade II Level B hospital	undergraduate degree	helpless and miserable resident	Not always.	evaluate patients at preoperative visits	Be sure to ask.	Sedation - analgesia - NMBAs	Help to breathe	There is no NMT monitors device	give neostigmine and atropine then extubated	I don't give NMBAs while the laryngeal mask was ventilating	rocuronium	Not less than 30s turtle speed	in a minute	0.5 hour, 1/5~1/3 of initial dose	Normal muscle relax, 2 times ED95	Give the patient normal saline and tell the surgeon that muscle relaxants have been added	depends on the length of the operation	Use the same muscle relaxant consistently	Lean body weight= 1.10×TBW – 0.0128×BMI×TBW	whether the patient is conscious,cough and swallowing reflex is restored	Wait patiently for the patient's spontaneous breathing to return before giving it	arrhythmias, especially atrioventricular block┋myocardial ischemia, severe valve stenosis┋mechanical intestinal obstruction┋allergic to bromide	spastic palsy with brain injury in children┋glaucoma┋CHF(congestive heart-failure)┋CHD(coronary heart disease)┋mitral stenosis	antihistamine drug
251	2021/5/19 22:25:19	275s	wechat	N/A	183.20.144.134(广东-阳江)	female	31~40 yrs	Guangdong	a Grade III Level A hospital	undergraduate degree	associate chief physicians	Yes,I will.	evaluate patients at preoperative visits	Be sure to ask.	Sedation - NMBAs - analgesia	Help to breathe	No,I don't.	wait for the effects of drug wear off, airway protection reflex recovery then extubation	Not the same. Give 1 to 2 times ED95 when laryngeal mask is placed	cisatracurium	5 s uniform	3 minutes	1 hour, 1/5 to 1/3 of the initial dose	Normal muscle relax, 2 times ED95	Give a sedative or a deeper anesthetic	depends on the length of the operation	Thousands of choices, take your pick	Lean body weight= 1.10×TBW – 0.0128×BMI×TBW	whether the patient is conscious,cough and swallowing reflex is restored┋sustained head lift(5 sec)┋normal vital capacity,pattern of respiration,oxygen saturation, maximum inspiratory effort&lt;50 cmH2O┋PetCO2 and PaCO2≤45mmHg	Wait patiently for the patient's spontaneous breathing to return before giving it	bronchial asthma┋arrhythmias, especially atrioventricular block┋myocardial ischemia, severe valve stenosis┋mechanical intestinal obstruction┋urinary tract infection or urinary tract obstruction┋pregnant woman┋allergic to bromide	spastic palsy with brain injury in children┋arrhythmia┋reflux esophagitis┋the movement of the esophagus and stomach is reduced┋glaucoma┋UC(ulcerative colitis)┋prostatic hypertrophy and urinary tract obstruction┋CHF(congestive heart-failure)┋mitral stenosis	glucocorticoids
252	2021/5/19 22:25:25	165s	wechat	N/A	106.118.211.57(河北-衡水)	male	31~40 yrs	Hebei	a Grade II Level A hospital	undergraduate degree	middle-aged attending physician	Yes,I will.	evaluate patients at preoperative visits	Be sure to ask.	Sedation - NMBAs - analgesia	Help to breathe	There is no NMT monitors device	wait for the effects of drug wear off, airway protection reflex recovery then extubation	Not the same. Give 1 to 2 times ED95 when laryngeal mask is placed	cisatracurium	5 s uniform	3 minutes	0.5 hour, 1/5~1/3 of initial dose	Normal muscle relax, 2 times ED95	Give a sedative or a deeper anesthetic	depends on the length of the operation	Use the same muscle relaxant consistently	the actual body weight	whether the patient is conscious,cough and swallowing reflex is restored┋sustained head lift(5 sec)┋normal vital capacity,pattern of respiration,oxygen saturation, maximum inspiratory effort&lt;50 cmH2O	Wait patiently for the patient's spontaneous breathing to return before giving it	arrhythmias, especially atrioventricular block┋myocardial ischemia, severe valve stenosis┋mechanical intestinal obstruction┋pregnant woman	arrhythmia┋glaucoma┋UC(ulcerative colitis)┋prostatic hypertrophy and urinary tract obstruction┋CHD(coronary heart disease)┋mitral stenosis	Do not give medication and wait for symptoms to subside naturally
253	2021/5/19 22:25:39	317s	wechat	N/A	223.104.187.87(山东-青岛)	male	26~30 yrs	Shandong	a Grade III Level A hospital	undergraduate degree	helpless and miserable resident	Not always.	airway evaluation was performed after the patient entered the operating room	Be sure to ask.	Sedation - NMBAs - analgesia	Unassisted ventilation	Yes,I will.	wait for the effects of drug wear off, airway protection reflex recovery then extubation	Not the same. Give 1 to 2 times ED95 when laryngeal mask is placed	cisatracurium	5 s uniform	3 minutes	1 hour, 1/5 to 1/3 of the initial dose	Normal muscle relax, 2 times ED95	Give a sedative or a deeper anesthetic	half an hour	Use the same muscle relaxant consistently	Lean body weight= 1.10×TBW – 0.0128×BMI×TBW	whether the patient is conscious,cough and swallowing reflex is restored┋normal vital capacity,pattern of respiration,oxygen saturation, maximum inspiratory effort&lt;50 cmH2O	Wait patiently for the patient's spontaneous breathing to return before giving it	bronchial asthma┋arrhythmias, especially atrioventricular block┋myocardial ischemia, severe valve stenosis┋mechanical intestinal obstruction┋urinary tract infection or urinary tract obstruction┋pregnant woman┋allergic to bromide	spastic palsy with brain injury in children┋arrhythmia┋reflux esophagitis┋the movement of the esophagus and stomach is reduced┋glaucoma┋UC(ulcerative colitis)┋prostatic hypertrophy and urinary tract obstruction┋CHF(congestive heart-failure)┋CHD(coronary heart disease)┋mitral stenosis	glucocorticoids
254	2021/5/19 22:26:20	380s	wechat	N/A	171.44.118.33(湖北-十堰)	male	26~30 yrs	Hubei	a Grade III Level A hospital	undergraduate degree	helpless and miserable resident	Not always.	evaluate patients at preoperative visits	Be sure to ask.	Sedation - analgesia - NMBAs	Help to breathe	There is no NMT monitors device	wait for the effects of drug wear off, airway protection reflex recovery then extubation	Not the same. Give 1 to 2 times ED95 when laryngeal mask is placed	rocuronium	5 s uniform	3 minutes	1 hour, 1/5 to 1/3 of the initial dose	Normal muscle relax, 2 times ED95	Give a sedative or a deeper anesthetic	depends on the length of the operation	Use the same muscle relaxant consistently	the actual body weight	whether the patient is conscious,cough and swallowing reflex is restored┋sustained head lift(5 sec)┋normal vital capacity,pattern of respiration,oxygen saturation, maximum inspiratory effort&lt;50 cmH2O	Wait patiently for the patient's spontaneous breathing to return before giving it	bronchial asthma┋arrhythmias, especially atrioventricular block┋myocardial ischemia, severe valve stenosis┋mechanical intestinal obstruction┋urinary tract infection or urinary tract obstruction┋allergic to bromide	arrhythmia┋glaucoma┋UC(ulcerative colitis)┋prostatic hypertrophy and urinary tract obstruction	glucocorticoids
255	2021/5/19 22:26:57	489s	wechat	N/A	221.192.179.38(河北-石家庄)	female	26~30 yrs	Hebei	a Grade II Level B hospital	undergraduate degree	helpless and miserable resident	Yes,I will.	evaluate patients at preoperative visits	Be sure to ask.	Sedation - analgesia - NMBAs	Unassisted ventilation	There is no NMT monitors device	wait for the effects of drug wear off, airway protection reflex recovery then extubation	Same, give 2~3 times ED95	rocuronium	5 s uniform	3 minutes	1 hour，1/3 to 1/2 of the initial dose	Normal muscle relax, 2 times ED95	Give a sedative or a deeper anesthetic	depends on the length of the operation	Thousands of choices, take your pick	Ideal weight =[height -80] *0.7	whether the patient is conscious,cough and swallowing reflex is restored┋normal vital capacity,pattern of respiration,oxygen saturation, maximum inspiratory effort&lt;50 cmH2O	Wait patiently for the patient's spontaneous breathing to return before giving it	bronchial asthma┋arrhythmias, especially atrioventricular block┋myocardial ischemia, severe valve stenosis┋mechanical intestinal obstruction┋urinary tract infection or urinary tract obstruction┋pregnant woman	glaucoma	glucocorticoids
256	2021/5/19 22:27:08	106s	wechat	N/A	183.95.251.34(湖北-武汉)	male	18~25 yrs	Guangdong	a Grade III Level A hospital	master degree	helpless and miserable resident	Yes,I will.	evaluate patients at preoperative visits	Be sure to ask.	Sedation - analgesia - NMBAs	Help to breathe	No,I don't.	wait for the effects of drug wear off, airway protection reflex recovery then extubation	Not the same. Give 1 to 2 times ED95 when laryngeal mask is placed	rocuronium	1-2 s very fast	in a minute	0.5 hour, 1/5~1/3 of initial dose	Deep muscle relax, 3 times ED95	Give the patient normal saline and tell the surgeon that muscle relaxants have been added	half an hour	Use the same muscle relaxant consistently	Lean body weight= 1.10×TBW – 0.0128×BMI×TBW	whether the patient is conscious,cough and swallowing reflex is restored	Give it at the end of the operation, whether the patient's spontaneous breathing returns or not	bronchial asthma┋arrhythmias, especially atrioventricular block┋myocardial ischemia, severe valve stenosis┋mechanical intestinal obstruction┋urinary tract infection or urinary tract obstruction┋pregnant woman┋allergic to bromide	spastic palsy with brain injury in children┋arrhythmia┋reflux esophagitis┋the movement of the esophagus and stomach is reduced┋glaucoma┋UC(ulcerative colitis)┋prostatic hypertrophy and urinary tract obstruction┋CHF(congestive heart-failure)┋CHD(coronary heart disease)	glucocorticoids
257	2021/5/19 22:27:15	66s	wechat	直接访问	117.188.63.81(贵州-遵义)	male	31~40 yrs	Guizhou	a Grade II Level A hospital	undergraduate degree	middle-aged attending physician	Not always.	evaluate patients at preoperative visits	Be sure to ask.	Sedation - analgesia - NMBAs	Help to breathe	There is no NMT monitors device	wait for the effects of drug wear off, airway protection reflex recovery then extubation	I don't give NMBAs while the laryngeal mask was ventilating	vecuronium	5 s uniform	3 minutes	0.5 hour, 1/5~1/3 of initial dose	Normal muscle relax, 2 times ED95	Give the patient normal saline and tell the surgeon that muscle relaxants have been added	depends on the length of the operation	Use the same muscle relaxant consistently	Ideal weight =[height -80] *0.7	whether the patient is conscious,cough and swallowing reflex is restored┋sustained head lift(5 sec)┋normal vital capacity,pattern of respiration,oxygen saturation, maximum inspiratory effort&lt;50 cmH2O┋PetCO2 and PaCO2≤45mmHg	Wait patiently for the patient's spontaneous breathing to return before giving it	bronchial asthma┋arrhythmias, especially atrioventricular block┋myocardial ischemia, severe valve stenosis┋mechanical intestinal obstruction┋urinary tract infection or urinary tract obstruction┋pregnant woman┋allergic to bromide	spastic palsy with brain injury in children┋arrhythmia┋reflux esophagitis┋the movement of the esophagus and stomach is reduced┋glaucoma┋UC(ulcerative colitis)┋prostatic hypertrophy and urinary tract obstruction┋CHF(congestive heart-failure)┋CHD(coronary heart disease)┋mitral stenosis	glucocorticoids
258	2021/5/19 22:27:29	280s	wechat	N/A	144.0.138.252(山东-菏泽)	female	26~30 yrs	Shandong	a Grade II Level A hospital	undergraduate degree	helpless and miserable resident	Not always.	evaluate patients at preoperative visits	Be sure to ask.	Sedation - analgesia - NMBAs	Help to breathe	No,I don't.	wait for the effects of drug wear off, airway protection reflex recovery then extubation	Same, give 2~3 times ED95	cisatracurium	5 s uniform	3 minutes	1 hour，1/3 to 1/2 of the initial dose	Deep muscle relax, 3 times ED95	Give a sedative or a deeper anesthetic	depends on the length of the operation	Use the same muscle relaxant consistently	the actual body weight	whether the patient is conscious,cough and swallowing reflex is restored┋normal vital capacity,pattern of respiration,oxygen saturation, maximum inspiratory effort&lt;50 cmH2O	Wait patiently for the patient's spontaneous breathing to return before giving it	bronchial asthma┋arrhythmias, especially atrioventricular block┋myocardial ischemia, severe valve stenosis┋pregnant woman┋allergic to bromide	spastic palsy with brain injury in children┋arrhythmia┋the movement of the esophagus and stomach is reduced┋CHF(congestive heart-failure)┋mitral stenosis	glucocorticoids
259	2021/5/19 22:28:14	168s	wechat	N/A	112.22.247.199(江苏-苏州)	male	31~40 yrs	Jiangsu	a Grade III Level B hospital	undergraduate degree	middle-aged attending physician	Yes,I will.	evaluate patients at preoperative visits	Just ask if I think of it.	Analgesia - sedation - NMBAs	Help to breathe	There is no NMT monitors device	give neostigmine and atropine then extubated	Not the same. Give 1 to 2 times ED95 when laryngeal mask is placed	cisatracurium	5 s uniform	3 minutes	0.5 hour, 1/5~1/3 of initial dose	Normal muscle relax, 2 times ED95	Give a sedative or a deeper anesthetic	half an hour	Use the same muscle relaxant consistently	Ideal weight =[height -80] *0.7	whether the patient is conscious,cough and swallowing reflex is restored┋normal vital capacity,pattern of respiration,oxygen saturation, maximum inspiratory effort&lt;50 cmH2O	Give it at the end of the operation, whether the patient's spontaneous breathing returns or not	bronchial asthma┋arrhythmias, especially atrioventricular block┋myocardial ischemia, severe valve stenosis┋mechanical intestinal obstruction┋urinary tract infection or urinary tract obstruction┋allergic to bromide	arrhythmia┋glaucoma┋CHF(congestive heart-failure)┋CHD(coronary heart disease)┋mitral stenosis	Do not give medication and wait for symptoms to subside naturally
260	2021/5/19 22:28:34	204s	wechat	N/A	120.244.236.230(北京-北京)	male	41~50 yrs	Beijing (capital)	a Grade III Level A hospital	undergraduate degree	associate chief physicians	Not always.	airway evaluation was performed after the patient entered the operating room	Be sure to ask.	Sedation - analgesia - NMBAs	Help to breathe	No,I don't.	wait for the effects of drug wear off, airway protection reflex recovery then extubation	Not the same. Give 1 to 2 times ED95 when laryngeal mask is placed	rocuronium	5 s uniform	3 minutes	1 hour, 1/5 to 1/3 of the initial dose	Normal muscle relax, 2 times ED95	Really really give 1/5 to 1/3 of the initial dose of muscle relaxation	depends on the length of the operation	Thousands of choices, take your pick	Ideal weight =[height -80] *0.7	normal vital capacity,pattern of respiration,oxygen saturation, maximum inspiratory effort&lt;50 cmH2O	Wait patiently for the patient's spontaneous breathing to return before giving it	bronchial asthma┋arrhythmias, especially atrioventricular block┋mechanical intestinal obstruction┋allergic to bromide	arrhythmia┋glaucoma┋CHF(congestive heart-failure)┋CHD(coronary heart disease)	glucocorticoids
261	2021/5/19 22:29:17	212s	wechat	N/A	101.229.121.186(上海-上海)	male	31~40 yrs	Shanghai	others	undergraduate degree	middle-aged attending physician	Not always.	airway evaluation was performed after the patient entered the operating room	Be sure to ask.	Analgesia - NMBAs - sedation	Help to breathe	There is no NMT monitors device	wait for the effects of drug wear off, airway protection reflex recovery then extubation	I don't give NMBAs while the laryngeal mask was ventilating	cisatracurium	5 s uniform	3 minutes	It's too much trouble to give the drug, direct intravenous pump	Normal muscle relax, 2 times ED95	Give a sedative or a deeper anesthetic	depends on the length of the operation	Use the same muscle relaxant consistently	the actual body weight	whether the patient is conscious,cough and swallowing reflex is restored┋sustained head lift(5 sec)┋normal vital capacity,pattern of respiration,oxygen saturation, maximum inspiratory effort&lt;50 cmH2O┋PetCO2 and PaCO2≤45mmHg	Wait patiently for the patient's spontaneous breathing to return before giving it	bronchial asthma┋arrhythmias, especially atrioventricular block┋myocardial ischemia, severe valve stenosis┋mechanical intestinal obstruction┋urinary tract infection or urinary tract obstruction┋pregnant woman┋allergic to bromide	spastic palsy with brain injury in children┋arrhythmia┋reflux esophagitis┋the movement of the esophagus and stomach is reduced┋glaucoma┋UC(ulcerative colitis)┋prostatic hypertrophy and urinary tract obstruction┋CHF(congestive heart-failure)┋CHD(coronary heart disease)┋mitral stenosis	glucocorticoids
262	2021/5/19 22:29:21	264s	wechat	N/A	221.217.131.53(北京-北京)	female	26~30 yrs	Beijing (capital)	a Grade III Level A hospital	undergraduate degree	helpless and miserable resident	Not always.	evaluate patients at preoperative visits	Be sure to ask.	Analgesia - sedation - NMBAs	Help to breathe	No,I don't.	wait for the effects of drug wear off, airway protection reflex recovery then extubation	Not the same. Give 1 to 2 times ED95 when laryngeal mask is placed	rocuronium	5 s uniform	3 minutes	1 hour, 1/5 to 1/3 of the initial dose	Normal muscle relax, 2 times ED95	Really really give 1/5 to 1/3 of the initial dose of muscle relaxation	depends on the length of the operation	Use the same muscle relaxant consistently	Ideal weight =[height -80] *0.7	whether the patient is conscious,cough and swallowing reflex is restored┋sustained head lift(5 sec)┋normal vital capacity,pattern of respiration,oxygen saturation, maximum inspiratory effort&lt;50 cmH2O┋PetCO2 and PaCO2≤45mmHg	Wait patiently for the patient's spontaneous breathing to return before giving it	bronchial asthma┋arrhythmias, especially atrioventricular block┋myocardial ischemia, severe valve stenosis┋mechanical intestinal obstruction┋urinary tract infection or urinary tract obstruction┋pregnant woman┋allergic to bromide	arrhythmia┋the movement of the esophagus and stomach is reduced┋glaucoma┋UC(ulcerative colitis)┋prostatic hypertrophy and urinary tract obstruction┋CHF(congestive heart-failure)┋CHD(coronary heart disease)┋mitral stenosis	glucocorticoids
263	2021/5/19 22:29:22	315s	wechat	N/A	223.104.250.182(重庆-重庆)	female	31~40 yrs	Chongqing	a Grade I hospital	undergraduate degree	middle-aged attending physician	Not always.	evaluate patients at preoperative visits	Be sure to ask.	Sedation - analgesia - NMBAs	Help to breathe	There is no NMT monitors device	give neostigmine and atropine then extubated	Not the same. Give 1 to 2 times ED95 when laryngeal mask is placed	vecuronium	5 s uniform	3 minutes	0.5 hour, 1/5~1/3 of initial dose	Deep muscle relax, 3 times ED95	Really really give 1/5 to 1/3 of the initial dose of muscle relaxation	half an hour	Use the same muscle relaxant consistently	Ideal weight =[height -80] *0.7	whether the patient is conscious,cough and swallowing reflex is restored	Wait patiently for the patient's spontaneous breathing to return before giving it	arrhythmias, especially atrioventricular block┋myocardial ischemia, severe valve stenosis┋mechanical intestinal obstruction	arrhythmia┋glaucoma┋prostatic hypertrophy and urinary tract obstruction┋CHF(congestive heart-failure)┋CHD(coronary heart disease)┋mitral stenosis	antihistamine drug
264	2021/5/19 22:29:53	4161s	wechat	N/A	117.136.57.140(黑龙江-未知)	female	31~40 yrs	Heilongjiang	a Grade III Level A hospital	undergraduate degree	middle-aged attending physician	Not always.	evaluate patients at preoperative visits	Be sure to ask.	Sedation - analgesia - NMBAs	Help to breathe	There is no NMT monitors device	wait for the effects of drug wear off, airway protection reflex recovery then extubation	Not the same. Give 1 to 2 times ED95 when laryngeal mask is placed	rocuronium	5 s uniform	3 minutes	1 hour, 1/5 to 1/3 of the initial dose	Normal muscle relax, 2 times ED95	Give a sedative or a deeper anesthetic	depends on the length of the operation	Use the same muscle relaxant consistently	Ideal weight =[height -80] *0.7	normal vital capacity,pattern of respiration,oxygen saturation, maximum inspiratory effort&lt;50 cmH2O	Wait patiently for the patient's spontaneous breathing to return before giving it	bronchial asthma┋arrhythmias, especially atrioventricular block	arrhythmia┋glaucoma	glucocorticoids
265	2021/5/19 22:30:02	211s	wechat	N/A	171.219.69.222(四川-成都)	male	41~50 yrs	Sichuan	a Grade II Level A hospital	undergraduate degree	middle-aged attending physician	Yes,I will.	evaluate patients at preoperative visits	Be sure to ask.	Sedation - analgesia - NMBAs	Unassisted ventilation	No,I don't.	wait for the effects of drug wear off, airway protection reflex recovery then extubation	I don't give NMBAs while the laryngeal mask was ventilating	rocuronium	Not less than 30s turtle speed	in a minute	0.5 hour, 1/5~1/3 of initial dose	Normal muscle relax, 2 times ED95	Give a sedative or a deeper anesthetic	depends on the length of the operation	Use the same muscle relaxant consistently	the actual body weight	whether the patient is conscious,cough and swallowing reflex is restored┋normal vital capacity,pattern of respiration,oxygen saturation, maximum inspiratory effort&lt;50 cmH2O┋PetCO2 and PaCO2≤45mmHg	Wait patiently for the patient's spontaneous breathing to return before giving it	bronchial asthma┋arrhythmias, especially atrioventricular block┋myocardial ischemia, severe valve stenosis┋mechanical intestinal obstruction┋urinary tract infection or urinary tract obstruction┋pregnant woman┋allergic to bromide	spastic palsy with brain injury in children┋arrhythmia┋reflux esophagitis┋the movement of the esophagus and stomach is reduced┋glaucoma┋UC(ulcerative colitis)┋prostatic hypertrophy and urinary tract obstruction┋CHF(congestive heart-failure)┋CHD(coronary heart disease)┋mitral stenosis	Do not give medication and wait for symptoms to subside naturally
266	2021/5/19 22:30:13	271s	wechat	N/A	111.181.3.168(湖北-鄂州)	female	26~30 yrs	Hubei	a Grade III Level B hospital	undergraduate degree	helpless and miserable resident	Not always.	evaluate patients at preoperative visits	Be sure to ask.	Analgesia - sedation - NMBAs	Help to breathe	No,I don't.	wait for the effects of drug wear off, airway protection reflex recovery then extubation	Not the same. Give 1 to 2 times ED95 when laryngeal mask is placed	cisatracurium	1-2 s very fast	3 minutes	It's too much trouble to give the drug, direct intravenous pump	Normal muscle relax, 2 times ED95	Really really give 1/5 to 1/3 of the initial dose of muscle relaxation	depends on the length of the operation	Thousands of choices, take your pick	Ideal weight =[height -80] *0.7	whether the patient is conscious,cough and swallowing reflex is restored┋normal vital capacity,pattern of respiration,oxygen saturation, maximum inspiratory effort&lt;50 cmH2O┋PetCO2 and PaCO2≤45mmHg	Wait patiently for the patient's spontaneous breathing to return before giving it	arrhythmias, especially atrioventricular block┋pregnant woman┋allergic to bromide	spastic palsy with brain injury in children┋arrhythmia┋glaucoma┋prostatic hypertrophy and urinary tract obstruction	glucocorticoids
267	2021/5/19 22:30:21	270s	wechat	N/A	117.188.50.29(贵州-遵义)	male	26~30 yrs	Guizhou	a Grade II Level A hospital	undergraduate degree	helpless and miserable resident	Not always.	evaluate patients at preoperative visits	Just ask if I think of it.	Analgesia - sedation - NMBAs	Help to breathe	There is no NMT monitors device	wait for the effects of drug wear off, airway protection reflex recovery then extubation	I don't give NMBAs while the laryngeal mask was ventilating	rocuronium	5 s uniform	3 minutes	1 hour，1/3 to 1/2 of the initial dose	Normal muscle relax, 2 times ED95	Give a sedative or a deeper anesthetic	depends on the length of the operation	Thousands of choices, take your pick	the actual body weight	whether the patient is conscious,cough and swallowing reflex is restored┋sustained head lift(5 sec)┋normal vital capacity,pattern of respiration,oxygen saturation, maximum inspiratory effort&lt;50 cmH2O	Wait patiently for the patient's spontaneous breathing to return before giving it	bronchial asthma┋arrhythmias, especially atrioventricular block┋myocardial ischemia, severe valve stenosis	spastic palsy with brain injury in children┋arrhythmia┋glaucoma┋CHF(congestive heart-failure)┋mitral stenosis	glucocorticoids
268	2021/5/19 22:31:18	370s	wechat	N/A	101.249.133.111(西藏-那曲)	male	41~50 yrs	Liaoning	a Grade III Level A hospital	undergraduate degree	associate chief physicians	Not always.	evaluate patients at preoperative visits	Be sure to ask.	Analgesia - sedation - NMBAs	Help to breathe	There is no NMT monitors device	give neostigmine and atropine then extubated	Not the same. Give 1 to 2 times ED95 when laryngeal mask is placed	rocuronium	5 s uniform	3 minutes	1 hour, 1/5 to 1/3 of the initial dose	Deep muscle relax, 3 times ED95	Really really give 1/5 to 1/3 of the initial dose of muscle relaxation	depends on the length of the operation	Use the same muscle relaxant consistently	the actual body weight	whether the patient is conscious,cough and swallowing reflex is restored┋sustained head lift(5 sec)┋normal vital capacity,pattern of respiration,oxygen saturation, maximum inspiratory effort&lt;50 cmH2O┋PetCO2 and PaCO2≤45mmHg	Give it at the end of the operation, whether the patient's spontaneous breathing returns or not	arrhythmias, especially atrioventricular block┋myocardial ischemia, severe valve stenosis┋pregnant woman┋allergic to bromide	arrhythmia┋glaucoma┋CHF(congestive heart-failure)┋CHD(coronary heart disease)┋mitral stenosis	glucocorticoids
269	2021/5/19 22:31:33	383s	wechat	N/A	171.215.5.194(四川-凉山)	female	41~50 yrs	Sichuan	a Grade II Level B hospital	undergraduate degree	middle-aged attending physician	Not always.	evaluate patients at preoperative visits	Be sure to ask.	Sedation - NMBAs - analgesia	Help to breathe	There is no NMT monitors device	wait for the effects of drug wear off, airway protection reflex recovery then extubation	I don't give NMBAs while the laryngeal mask was ventilating	vecuronium	5 s uniform	3 minutes	1 hour, 1/5 to 1/3 of the initial dose	Normal muscle relax, 2 times ED95	Give a sedative or a deeper anesthetic	an hour	Use the same muscle relaxant consistently	the actual body weight	whether the patient is conscious,cough and swallowing reflex is restored	Wait patiently for the patient's spontaneous breathing to return before giving it	arrhythmias, especially atrioventricular block┋myocardial ischemia, severe valve stenosis┋mechanical intestinal obstruction┋pregnant woman┋allergic to bromide	spastic palsy with brain injury in children┋arrhythmia┋reflux esophagitis┋the movement of the esophagus and stomach is reduced┋glaucoma┋UC(ulcerative colitis)┋prostatic hypertrophy and urinary tract obstruction┋CHF(congestive heart-failure)┋CHD(coronary heart disease)┋mitral stenosis	glucocorticoids
270	2021/5/19 22:31:36	259s	wechat	N/A	118.199.71.35(北京-北京)	female	18~25 yrs	Beijing (capital)	a Grade III Level B hospital	undergraduate degree	helpless and miserable resident	Yes,I will.	evaluate patients at preoperative visits	Be sure to ask.	Analgesia - sedation - NMBAs	Help to breathe	No,I don't.	wait for the effects of drug wear off, airway protection reflex recovery then extubation	Same, give 2~3 times ED95	rocuronium	1-2 s very fast	3 minutes	1 hour, 1/5 to 1/3 of the initial dose	Normal muscle relax, 2 times ED95	Really really give 1/5 to 1/3 of the initial dose of muscle relaxation	half an hour	Use the same muscle relaxant consistently	the actual body weight	whether the patient is conscious,cough and swallowing reflex is restored┋normal vital capacity,pattern of respiration,oxygen saturation, maximum inspiratory effort&lt;50 cmH2O	Wait patiently for the patient's spontaneous breathing to return before giving it	arrhythmias, especially atrioventricular block┋allergic to bromide	arrhythmia┋glaucoma	glucocorticoids
271	2021/5/19 22:31:46	456s	wechat	N/A	112.102.243.212(黑龙江-哈尔滨)	female	51~60 yrs	Heilongjiang	a Grade III Level A hospital	doctorate degree	chief physicians	Yes,I will.	airway evaluation was performed after the patient entered the operating room	Be sure to ask.	Analgesia - sedation - NMBAs	Unassisted ventilation	No,I don't.	wait for the effects of drug wear off, airway protection reflex recovery then extubation	Not the same. Give 1 to 2 times ED95 when laryngeal mask is placed	atracurium	5 s uniform	3 minutes	1 hour, 1/5 to 1/3 of the initial dose	Deep muscle relax, 3 times ED95	Give a sedative or a deeper anesthetic	an hour	Use the same muscle relaxant consistently	Ideal weight =[height -80] *0.7	whether the patient is conscious,cough and swallowing reflex is restored┋normal vital capacity,pattern of respiration,oxygen saturation, maximum inspiratory effort&lt;50 cmH2O	Wait patiently for the patient's spontaneous breathing to return before giving it	bronchial asthma┋arrhythmias, especially atrioventricular block┋myocardial ischemia, severe valve stenosis┋mechanical intestinal obstruction┋urinary tract infection or urinary tract obstruction┋pregnant woman┋allergic to bromide	arrhythmia┋reflux esophagitis┋the movement of the esophagus and stomach is reduced┋glaucoma┋UC(ulcerative colitis)┋prostatic hypertrophy and urinary tract obstruction┋CHF(congestive heart-failure)┋CHD(coronary heart disease)┋mitral stenosis	Do not give medication and wait for symptoms to subside naturally
272	2021/5/19 22:31:51	259s	wechat	N/A	36.183.17.52(新疆-阿勒泰)	male	41~50 yrs	Xinjiang	a Grade II Level A hospital	undergraduate degree	associate chief physicians	Not always.	evaluate patients at preoperative visits	Just ask if I think of it.	Sedation - analgesia - NMBAs	Help to breathe	There is no NMT monitors device	wait for the effects of drug wear off, airway protection reflex recovery then extubation	Not the same. Give 1 to 2 times ED95 when laryngeal mask is placed	rocuronium	Not less than 30s turtle speed	in a minute	0.5 hour, 1/5~1/3 of initial dose	Normal muscle relax, 2 times ED95	Give a sedative or a deeper anesthetic	depends on the length of the operation	Use the same muscle relaxant consistently	Ideal weight =[height -80] *0.7	whether the patient is conscious,cough and swallowing reflex is restored┋sustained head lift(5 sec)┋PetCO2 and PaCO2≤45mmHg	Wait patiently for the patient's spontaneous breathing to return before giving it	bronchial asthma┋arrhythmias, especially atrioventricular block┋myocardial ischemia, severe valve stenosis┋mechanical intestinal obstruction┋urinary tract infection or urinary tract obstruction┋pregnant woman┋allergic to bromide	arrhythmia┋the movement of the esophagus and stomach is reduced┋glaucoma┋UC(ulcerative colitis)┋prostatic hypertrophy and urinary tract obstruction	antihistamine drug
273	2021/5/19 22:32:16	261s	wechat	N/A	124.118.69.114(新疆-巴音郭楞)	female	31~40 yrs	Xinjiang	a Grade III Level A hospital	undergraduate degree	middle-aged attending physician	Not always.	evaluate patients at preoperative visits	Be sure to ask.	Sedation - analgesia - NMBAs	Help to breathe	There is no NMT monitors device	wait for the effects of drug wear off, airway protection reflex recovery then extubation	Not the same. Give 1 to 2 times ED95 when laryngeal mask is placed	cisatracurium	1-2 s very fast	3 minutes	0.5 hour, 1/5~1/3 of initial dose	Normal muscle relax, 2 times ED95	Give a sedative or a deeper anesthetic	half an hour	Thousands of choices, take your pick	the actual body weight	whether the patient is conscious,cough and swallowing reflex is restored┋PetCO2 and PaCO2≤45mmHg	Wait patiently for the patient's spontaneous breathing to return before giving it	bronchial asthma┋arrhythmias, especially atrioventricular block┋myocardial ischemia, severe valve stenosis┋mechanical intestinal obstruction	arrhythmia┋glaucoma┋prostatic hypertrophy and urinary tract obstruction┋CHF(congestive heart-failure)┋CHD(coronary heart disease)┋mitral stenosis	glucocorticoids
274	2021/5/19 22:32:24	70s	wechat	N/A	183.95.251.34(湖北-武汉)	male	18~25 yrs	Hubei	a Grade III Level A hospital	master degree	helpless and miserable resident	Yes,I will.	airway evaluation was performed after the patient entered the operating room	Be sure to ask.	Sedation - analgesia - NMBAs	Help to breathe	No,I don't.	wait for the effects of drug wear off, airway protection reflex recovery then extubation	Not the same. Give 1 to 2 times ED95 when laryngeal mask is placed	rocuronium	1-2 s very fast	in a minute	0.5 hour, 1/5~1/3 of initial dose	Deep muscle relax, 3 times ED95	Give the patient normal saline and tell the surgeon that muscle relaxants have been added	half an hour	Use the same muscle relaxant consistently	Ideal weight =[height -80] *0.7	whether the patient is conscious,cough and swallowing reflex is restored	Wait patiently for the patient's spontaneous breathing to return before giving it	bronchial asthma┋arrhythmias, especially atrioventricular block┋myocardial ischemia, severe valve stenosis┋mechanical intestinal obstruction┋urinary tract infection or urinary tract obstruction┋pregnant woman┋allergic to bromide	spastic palsy with brain injury in children┋arrhythmia┋reflux esophagitis┋the movement of the esophagus and stomach is reduced┋glaucoma┋UC(ulcerative colitis)┋prostatic hypertrophy and urinary tract obstruction┋CHF(congestive heart-failure)┋CHD(coronary heart disease)	glucocorticoids
275	2021/5/19 22:33:20	158s	wechat	N/A	153.118.122.196(山东-济南)	male	26~30 yrs	Shandong	a Grade III Level A hospital	master degree	helpless and miserable resident	Not always.	evaluate patients at preoperative visits	Be sure to ask.	Sedation - analgesia - NMBAs	Unassisted ventilation	I have a NMT monitor, but I don't know how to use it.	wait for the effects of drug wear off, airway protection reflex recovery then extubation	Same, give 2~3 times ED95	cisatracurium	5 s uniform	3 minutes	1 hour, 1/5 to 1/3 of the initial dose	Normal muscle relax, 2 times ED95	Give a sedative or a deeper anesthetic	depends on the length of the operation	Use the same muscle relaxant consistently	Ideal weight =[height -80] *0.7	normal vital capacity,pattern of respiration,oxygen saturation, maximum inspiratory effort&lt;50 cmH2O	Wait patiently for the patient's spontaneous breathing to return before giving it	bronchial asthma┋mechanical intestinal obstruction	arrhythmia┋glaucoma┋CHD(coronary heart disease)┋mitral stenosis	Do not give medication and wait for symptoms to subside naturally
276	2021/5/19 22:33:36	545s	wechat	N/A	1.94.161.32(北京-北京)	female	31~40 yrs	Beijing (capital)	a Grade III Level B hospital	undergraduate degree	middle-aged attending physician	Not always.	evaluate patients at preoperative visits	Be sure to ask.	Analgesia - sedation - NMBAs	Help to breathe	I have a NMT monitor, but I don't know how to use it.	wait for the effects of drug wear off, airway protection reflex recovery then extubation	Not the same. Give 1 to 2 times ED95 when laryngeal mask is placed	rocuronium	5 s uniform	in a minute	1 hour, 1/5 to 1/3 of the initial dose	Deep muscle relax, 3 times ED95	Really really give 1/5 to 1/3 of the initial dose of muscle relaxation	depends on the length of the operation	Use the same muscle relaxant consistently	Lean body weight= 1.10×TBW – 0.0128×BMI×TBW	whether the patient is conscious,cough and swallowing reflex is restored┋sustained head lift(5 sec)┋normal vital capacity,pattern of respiration,oxygen saturation, maximum inspiratory effort&lt;50 cmH2O┋PetCO2 and PaCO2≤45mmHg	Wait patiently for the patient's spontaneous breathing to return before giving it	bronchial asthma┋myocardial ischemia, severe valve stenosis┋urinary tract infection or urinary tract obstruction┋pregnant woman┋allergic to bromide	arrhythmia┋glaucoma┋CHF(congestive heart-failure)┋CHD(coronary heart disease)┋mitral stenosis	glucocorticoids
277	2021/5/19 22:34:08	198s	wechat	N/A	220.195.66.6(内蒙古-未知)	male	41~50 yrs	Nei Monggol	a Grade III Level A hospital	undergraduate degree	associate chief physicians	Yes,I will.	evaluate patients at preoperative visits	Be sure to ask.	Sedation - analgesia - NMBAs	Help to breathe	There is no NMT monitors device	wait for the effects of drug wear off, airway protection reflex recovery then extubation	Same, give 2~3 times ED95	rocuronium	5 s uniform	5 minutes	0.5 hour, 1/5~1/3 of initial dose	Normal muscle relax, 2 times ED95	Give a sedative or a deeper anesthetic	depends on the length of the operation	Thousands of choices, take your pick	Ideal weight =[height -80] *0.7	whether the patient is conscious,cough and swallowing reflex is restored┋sustained head lift(5 sec)┋normal vital capacity,pattern of respiration,oxygen saturation, maximum inspiratory effort&lt;50 cmH2O	Wait patiently for the patient's spontaneous breathing to return before giving it	bronchial asthma	arrhythmia	glucocorticoids
278	2021/5/19 22:34:22	160s	wechat	N/A	123.115.150.146(北京-北京)	female	26~30 yrs	Shanxi	a Grade III Level A hospital	master degree	helpless and miserable resident	Yes,I will.	evaluate patients at preoperative visits	Be sure to ask.	Sedation - analgesia - NMBAs	Help to breathe	There is no NMT monitors device	wait for the effects of drug wear off, airway protection reflex recovery then extubation	Same, give 2~3 times ED95	rocuronium	5 s uniform	3 minutes	1 hour, 1/5 to 1/3 of the initial dose	Deep muscle relax, 3 times ED95	Give the patient normal saline and tell the surgeon that muscle relaxants have been added	depends on the length of the operation	Use the same muscle relaxant consistently	the actual body weight	whether the patient is conscious,cough and swallowing reflex is restored┋sustained head lift(5 sec)┋normal vital capacity,pattern of respiration,oxygen saturation, maximum inspiratory effort&lt;50 cmH2O┋PetCO2 and PaCO2≤45mmHg	Wait patiently for the patient's spontaneous breathing to return before giving it	bronchial asthma┋allergic to bromide	arrhythmia┋glaucoma	glucocorticoids
279	2021/5/19 22:34:23	379s	wechat	N/A	1.86.13.253(陕西-西安)	male	41~50 yrs	Sichuan	a Grade III Level A hospital	master degree	associate chief physicians	Not always.	evaluate patients at preoperative visits	Be sure to ask.	Sedation - NMBAs - analgesia	Help to breathe	No,I don't.	give neostigmine and atropine then extubated	Not the same. Give 1 to 2 times ED95 when laryngeal mask is placed	cisatracurium	5 s uniform	3 minutes	1 hour, 1/5 to 1/3 of the initial dose	Normal muscle relax, 2 times ED95	Give a sedative or a deeper anesthetic	an hour	Use the same muscle relaxant consistently	the actual body weight	whether the patient is conscious,cough and swallowing reflex is restored┋sustained head lift(5 sec)┋normal vital capacity,pattern of respiration,oxygen saturation, maximum inspiratory effort&lt;50 cmH2O┋PetCO2 and PaCO2≤45mmHg	Wait patiently for the patient's spontaneous breathing to return before giving it	bronchial asthma┋arrhythmias, especially atrioventricular block┋myocardial ischemia, severe valve stenosis┋pregnant woman┋allergic to bromide	spastic palsy with brain injury in children┋arrhythmia┋the movement of the esophagus and stomach is reduced┋glaucoma┋prostatic hypertrophy and urinary tract obstruction┋CHF(congestive heart-failure)┋CHD(coronary heart disease)┋mitral stenosis	glucocorticoids
280	2021/5/19 22:34:41	198s	wechat	N/A	223.78.247.184(山东-潍坊)	male	26~30 yrs	Shandong	a Grade III Level A hospital	undergraduate degree	helpless and miserable resident	Not always.	evaluate patients at preoperative visits	Be sure to ask.	Sedation - analgesia - NMBAs	Help to breathe	There is no NMT monitors device	wait for the effects of drug wear off, airway protection reflex recovery then extubation	Same, give 2~3 times ED95	cisatracurium	Not less than 30s turtle speed	3 minutes	1 hour，1/3 to 1/2 of the initial dose	Normal muscle relax, 2 times ED95	Really really give 1/5 to 1/3 of the initial dose of muscle relaxation	depends on the length of the operation	Use the same muscle relaxant consistently	Ideal weight =[height -80] *0.7	whether the patient is conscious,cough and swallowing reflex is restored┋normal vital capacity,pattern of respiration,oxygen saturation, maximum inspiratory effort&lt;50 cmH2O	Wait patiently for the patient's spontaneous breathing to return before giving it	bronchial asthma┋arrhythmias, especially atrioventricular block┋myocardial ischemia, severe valve stenosis┋mechanical intestinal obstruction┋urinary tract infection or urinary tract obstruction┋pregnant woman┋allergic to bromide	spastic palsy with brain injury in children┋arrhythmia┋reflux esophagitis┋the movement of the esophagus and stomach is reduced┋glaucoma┋UC(ulcerative colitis)┋prostatic hypertrophy and urinary tract obstruction┋CHF(congestive heart-failure)┋CHD(coronary heart disease)┋mitral stenosis	glucocorticoids
281	2021/5/19 22:35:00	997s	wechat	N/A	61.55.252.189(河北-石家庄)	male	18~25 yrs	Hebei	a Grade III Level A hospital	master degree	helpless and miserable resident	Yes,I will.	evaluate patients at preoperative visits	Be sure to ask.	Sedation - NMBAs - analgesia	Help to breathe	There is no NMT monitors device	give neostigmine and atropine then extubated	Not the same. Give 1 to 2 times ED95 when laryngeal mask is placed	cisatracurium	1-2 s very fast	3 minutes	1 hour, 1/5 to 1/3 of the initial dose	Deep muscle relax, 3 times ED95	Give a sedative or a deeper anesthetic	depends on the length of the operation	Use the same muscle relaxant consistently	Ideal weight =[height -80] *0.7	whether the patient is conscious,cough and swallowing reflex is restored┋sustained head lift(5 sec)┋normal vital capacity,pattern of respiration,oxygen saturation, maximum inspiratory effort&lt;50 cmH2O	Wait patiently for the patient's spontaneous breathing to return before giving it	bronchial asthma┋allergic to bromide	arrhythmia┋glaucoma┋mitral stenosis	Do not give medication and wait for symptoms to subside naturally
282	2021/5/19 22:35:29	220s	wechat	N/A	39.144.180.41(河南-平顶山)	female	26~30 yrs	Henan	a Grade I hospital	undergraduate degree	helpless and miserable resident	Yes,I will.	evaluate patients at preoperative visits	Be sure to ask.	Sedation - analgesia - NMBAs	Help to breathe	There is no NMT monitors device	wait for the effects of drug wear off, airway protection reflex recovery then extubation	I don't give NMBAs while the laryngeal mask was ventilating	vecuronium	5 s uniform	3 minutes	0.5 hour, 1/5~1/3 of initial dose	Normal muscle relax, 2 times ED95	Really really give 1/5 to 1/3 of the initial dose of muscle relaxation	depends on the length of the operation	Use the same muscle relaxant consistently	the actual body weight	whether the patient is conscious,cough and swallowing reflex is restored┋sustained head lift(5 sec)┋normal vital capacity,pattern of respiration,oxygen saturation, maximum inspiratory effort&lt;50 cmH2O	Wait patiently for the patient's spontaneous breathing to return before giving it	bronchial asthma┋myocardial ischemia, severe valve stenosis┋mechanical intestinal obstruction┋pregnant woman┋allergic to bromide	arrhythmia┋the movement of the esophagus and stomach is reduced┋glaucoma┋prostatic hypertrophy and urinary tract obstruction┋CHF(congestive heart-failure)	antihistamine drug
283	2021/5/19 22:35:32	632s	wechat	N/A	218.204.243.52(广东-广州)	male	18~25 yrs	Guangdong	a Grade III Level A hospital	master degree	helpless and miserable resident	Yes,I will.	evaluate patients at preoperative visits	Be sure to ask.	Sedation - analgesia - NMBAs	Help to breathe	I have a NMT monitor, but I don't know how to use it.	give neostigmine and atropine then extubated	Not the same. Give 1 to 2 times ED95 when laryngeal mask is placed	cisatracurium	1-2 s very fast	3 minutes	1 hour, 1/5 to 1/3 of the initial dose	Deep muscle relax, 3 times ED95	Really really give 1/5 to 1/3 of the initial dose of muscle relaxation	half an hour	Use the same muscle relaxant consistently	the actual body weight	whether the patient is conscious,cough and swallowing reflex is restored┋normal vital capacity,pattern of respiration,oxygen saturation, maximum inspiratory effort&lt;50 cmH2O	Wait patiently for the patient's spontaneous breathing to return before giving it	bronchial asthma┋arrhythmias, especially atrioventricular block┋myocardial ischemia, severe valve stenosis┋mechanical intestinal obstruction┋allergic to bromide	spastic palsy with brain injury in children┋arrhythmia┋glaucoma┋prostatic hypertrophy and urinary tract obstruction┋CHF(congestive heart-failure)┋CHD(coronary heart disease)	glucocorticoids
284	2021/5/19 22:35:42	415s	wechat	N/A	112.18.213.11(四川-德阳)	male	26~30 yrs	Sichuan	a Grade III Level A hospital	undergraduate degree	helpless and miserable resident	Not always.	evaluate patients at preoperative visits	Be sure to ask.	Sedation - analgesia - NMBAs	Help to breathe	There is no NMT monitors device	give neostigmine and atropine then extubated	Not the same. Give 1 to 2 times ED95 when laryngeal mask is placed	cisatracurium	1-2 s very fast	5 minutes	0.5 hour, 1/5~1/3 of initial dose	Normal muscle relax, 2 times ED95	Give a sedative or a deeper anesthetic	half an hour	Use the same muscle relaxant consistently	Ideal weight =[height -80] *0.7	whether the patient is conscious,cough and swallowing reflex is restored┋normal vital capacity,pattern of respiration,oxygen saturation, maximum inspiratory effort&lt;50 cmH2O┋PetCO2 and PaCO2≤45mmHg	Wait patiently for the patient's spontaneous breathing to return before giving it	bronchial asthma┋arrhythmias, especially atrioventricular block┋myocardial ischemia, severe valve stenosis┋mechanical intestinal obstruction┋urinary tract infection or urinary tract obstruction┋pregnant woman┋allergic to bromide	spastic palsy with brain injury in children┋arrhythmia┋reflux esophagitis┋the movement of the esophagus and stomach is reduced┋glaucoma┋UC(ulcerative colitis)┋prostatic hypertrophy and urinary tract obstruction┋CHF(congestive heart-failure)┋CHD(coronary heart disease)┋mitral stenosis	glucocorticoids
285	2021/5/19 22:36:10	307s	wechat	N/A	36.161.85.237(安徽-黄山)	male	31~40 yrs	Anhui	a Grade II Level A hospital	undergraduate degree	middle-aged attending physician	Not always.	airway evaluation was performed after the patient entered the operating room	Be sure to ask.	Analgesia - sedation - NMBAs	Help to breathe	There is no NMT monitors device	give neostigmine and atropine then extubated	Not the same. Give 1 to 2 times ED95 when laryngeal mask is placed	rocuronium	Not less than 30s turtle speed	3 minutes	1 hour, 1/5 to 1/3 of the initial dose	Deep muscle relax, 3 times ED95	Really really give 1/5 to 1/3 of the initial dose of muscle relaxation	depends on the length of the operation	Use the same muscle relaxant consistently	Ideal weight =[height -80] *0.7	whether the patient is conscious,cough and swallowing reflex is restored┋sustained head lift(5 sec)┋normal vital capacity,pattern of respiration,oxygen saturation, maximum inspiratory effort&lt;50 cmH2O┋PetCO2 and PaCO2≤45mmHg	Wait patiently for the patient's spontaneous breathing to return before giving it	bronchial asthma┋arrhythmias, especially atrioventricular block┋myocardial ischemia, severe valve stenosis┋mechanical intestinal obstruction┋pregnant woman┋allergic to bromide	spastic palsy with brain injury in children┋arrhythmia┋reflux esophagitis┋the movement of the esophagus and stomach is reduced┋glaucoma┋prostatic hypertrophy and urinary tract obstruction┋CHF(congestive heart-failure)┋CHD(coronary heart disease)┋mitral stenosis	antihistamine drug
286	2021/5/19 22:36:26	362s	wechat	N/A	59.109.144.60(北京-北京)	male	26~30 yrs	Beijing (capital)	a Grade III Level A hospital	doctorate degree	helpless and miserable resident	Not always.	evaluate patients at preoperative visits	Be sure to ask.	Sedation - analgesia - NMBAs	Help to breathe	Yes,I will.	give neostigmine and atropine then extubated	Not the same. Give 1 to 2 times ED95 when laryngeal mask is placed	rocuronium	1-2 s very fast	3 minutes	1 hour, 1/5 to 1/3 of the initial dose	Normal muscle relax, 2 times ED95	Really really give 1/5 to 1/3 of the initial dose of muscle relaxation	half an hour	Thousands of choices, take your pick	Lean body weight= 1.10×TBW – 0.0128×BMI×TBW	whether the patient is conscious,cough and swallowing reflex is restored┋sustained head lift(5 sec)┋normal vital capacity,pattern of respiration,oxygen saturation, maximum inspiratory effort&lt;50 cmH2O┋PetCO2 and PaCO2≤45mmHg	Wait patiently for the patient's spontaneous breathing to return before giving it	bronchial asthma┋arrhythmias, especially atrioventricular block┋mechanical intestinal obstruction	arrhythmia┋CHF(congestive heart-failure)┋CHD(coronary heart disease)┋mitral stenosis	antihistamine drug
287	2021/5/19 22:36:57	180s	wechat	N/A	120.243.115.205(安徽-蚌埠)	female	51~60 yrs	Anhui	a Grade III Level A hospital	undergraduate degree	associate chief physicians	Not always.	evaluate patients at preoperative visits	Be sure to ask.	Sedation - analgesia - NMBAs	Help to breathe	No,I don't.	wait for the effects of drug wear off, airway protection reflex recovery then extubation	Not the same. Give 1 to 2 times ED95 when laryngeal mask is placed	cisatracurium	Not less than 30s turtle speed	3 minutes	1 hour，1/3 to 1/2 of the initial dose	Normal muscle relax, 2 times ED95	Really really give 1/5 to 1/3 of the initial dose of muscle relaxation	depends on the length of the operation	Use the same muscle relaxant consistently	the actual body weight	whether the patient is conscious,cough and swallowing reflex is restored	Wait patiently for the patient's spontaneous breathing to return before giving it	bronchial asthma┋arrhythmias, especially atrioventricular block┋myocardial ischemia, severe valve stenosis┋mechanical intestinal obstruction┋urinary tract infection or urinary tract obstruction┋pregnant woman┋allergic to bromide	arrhythmia┋the movement of the esophagus and stomach is reduced┋glaucoma┋prostatic hypertrophy and urinary tract obstruction┋CHF(congestive heart-failure)┋CHD(coronary heart disease)	glucocorticoids
288	2021/5/19 22:38:03	271s	wechat	N/A	39.144.178.96(河南-三门峡)	male	26~30 yrs	Henan	a Grade II Level A hospital	undergraduate degree	helpless and miserable resident	Yes,I will.	evaluate patients at preoperative visits	Be sure to ask.	Sedation - NMBAs - analgesia	Help to breathe	There is no NMT monitors device	wait for the effects of drug wear off, airway protection reflex recovery then extubation	Same, give 2~3 times ED95	cisatracurium	5 s uniform	5 minutes	0.5 hour, 1/5~1/3 of initial dose	Normal muscle relax, 2 times ED95	Give a sedative or a deeper anesthetic	half an hour	Thousands of choices, take your pick	Ideal weight =[height -80] *0.7	whether the patient is conscious,cough and swallowing reflex is restored┋sustained head lift(5 sec)┋normal vital capacity,pattern of respiration,oxygen saturation, maximum inspiratory effort&lt;50 cmH2O┋PetCO2 and PaCO2≤45mmHg	Wait patiently for the patient's spontaneous breathing to return before giving it	arrhythmias, especially atrioventricular block┋myocardial ischemia, severe valve stenosis┋pregnant woman┋allergic to bromide	spastic palsy with brain injury in children┋arrhythmia┋glaucoma┋CHF(congestive heart-failure)┋mitral stenosis	glucocorticoids
289	2021/5/19 22:38:11	192s	wechat	N/A	116.178.44.99(新疆-巴音郭楞)	female	41~50 yrs	Xinjiang	a Grade II Level A hospital	undergraduate degree	middle-aged attending physician	Not always.	evaluate patients at preoperative visits	Be sure to ask.	Analgesia - sedation - NMBAs	Help to breathe	There is no NMT monitors device	give neostigmine and atropine then extubated	Not the same. Give 1 to 2 times ED95 when laryngeal mask is placed	rocuronium	5 s uniform	5 minutes	0.5 hour, 1/5~1/3 of initial dose	Deep muscle relax, 3 times ED95	Really really give 1/5 to 1/3 of the initial dose of muscle relaxation	half an hour	Use the same muscle relaxant consistently	Ideal weight =[height -80] *0.7	whether the patient is conscious,cough and swallowing reflex is restored┋sustained head lift(5 sec)┋normal vital capacity,pattern of respiration,oxygen saturation, maximum inspiratory effort&lt;50 cmH2O	Give it at the end of the operation, whether the patient's spontaneous breathing returns or not	arrhythmias, especially atrioventricular block┋myocardial ischemia, severe valve stenosis┋mechanical intestinal obstruction	glaucoma┋prostatic hypertrophy and urinary tract obstruction┋CHF(congestive heart-failure)┋CHD(coronary heart disease)┋mitral stenosis	Do not give medication and wait for symptoms to subside naturally
290	2021/5/19 22:38:11	401s	wechat	N/A	106.84.14.120(重庆-重庆)	male	41~50 yrs	Chongqing	a Grade II Level A hospital	undergraduate degree	middle-aged attending physician	Not always.	evaluate patients at preoperative visits	Be sure to ask.	Analgesia - NMBAs - sedation	Help to breathe	There is no NMT monitors device	wait for the effects of drug wear off, airway protection reflex recovery then extubation	Not the same. Give 1 to 2 times ED95 when laryngeal mask is placed	cisatracurium	Not less than 30s turtle speed	3 minutes	It's too much trouble to give the drug, direct intravenous pump	Deep muscle relax, 3 times ED95	Give the patient normal saline and tell the surgeon that muscle relaxants have been added	half an hour	Use the same muscle relaxant consistently	Ideal weight =[height -80] *0.7	whether the patient is conscious,cough and swallowing reflex is restored┋sustained head lift(5 sec)┋normal vital capacity,pattern of respiration,oxygen saturation, maximum inspiratory effort&lt;50 cmH2O┋PetCO2 and PaCO2≤45mmHg	Wait patiently for the patient's spontaneous breathing to return before giving it	bronchial asthma┋arrhythmias, especially atrioventricular block┋myocardial ischemia, severe valve stenosis┋mechanical intestinal obstruction┋pregnant woman┋allergic to bromide	spastic palsy with brain injury in children┋arrhythmia┋glaucoma┋UC(ulcerative colitis)┋prostatic hypertrophy and urinary tract obstruction┋CHF(congestive heart-failure)┋CHD(coronary heart disease)┋mitral stenosis	glucocorticoids
291	2021/5/19 22:38:20	313s	wechat	N/A	120.244.148.15(北京-北京)	female	31~40 yrs	Beijing (capital)	a Grade III Level B hospital	master degree	associate chief physicians	Not always.	evaluate patients at preoperative visits	Be sure to ask.	Analgesia - sedation - NMBAs	Help to breathe	I have a NMT monitor, but I don't know how to use it.	wait for the effects of drug wear off, airway protection reflex recovery then extubation	Not the same. Give 1 to 2 times ED95 when laryngeal mask is placed	rocuronium	5 s uniform	3 minutes	1 hour, 1/5 to 1/3 of the initial dose	Normal muscle relax, 2 times ED95	Give a sedative or a deeper anesthetic	an hour	Use the same muscle relaxant consistently	Ideal weight =[height -80] *0.7	whether the patient is conscious,cough and swallowing reflex is restored┋sustained head lift(5 sec)┋normal vital capacity,pattern of respiration,oxygen saturation, maximum inspiratory effort&lt;50 cmH2O┋PetCO2 and PaCO2≤45mmHg	Wait patiently for the patient's spontaneous breathing to return before giving it	myocardial ischemia, severe valve stenosis┋pregnant woman┋allergic to bromide	spastic palsy with brain injury in children┋glaucoma┋CHF(congestive heart-failure)┋CHD(coronary heart disease)┋mitral stenosis	glucocorticoids
292	2021/5/19 22:39:23	657s	wechat	N/A	222.86.168.98(贵州-遵义)	male	41~50 yrs	Guizhou	a Grade II Level A hospital	undergraduate degree	associate chief physicians	Yes,I will.	evaluate patients at preoperative visits	Be sure to ask.	Analgesia - sedation - NMBAs	Help to breathe	There is no NMT monitors device	give neostigmine and atropine then extubated	Same, give 2~3 times ED95	rocuronium	1-2 s very fast	3 minutes	1 hour，1/3 to 1/2 of the initial dose	Normal muscle relax, 2 times ED95	Give a sedative or a deeper anesthetic	an hour	Use the same muscle relaxant consistently	the actual body weight	whether the patient is conscious,cough and swallowing reflex is restored┋sustained head lift(5 sec)┋normal vital capacity,pattern of respiration,oxygen saturation, maximum inspiratory effort&lt;50 cmH2O┋PetCO2 and PaCO2≤45mmHg	Wait patiently for the patient's spontaneous breathing to return before giving it	arrhythmias, especially atrioventricular block┋myocardial ischemia, severe valve stenosis┋mechanical intestinal obstruction	spastic palsy with brain injury in children┋the movement of the esophagus and stomach is reduced┋CHF(congestive heart-failure)┋CHD(coronary heart disease)┋mitral stenosis	glucocorticoids
293	2021/5/19 22:39:59	215s	wechat	N/A	61.140.122.184(广东-广州)	male	31~40 yrs	Guangdong	a Grade III Level A hospital	undergraduate degree	middle-aged attending physician	Yes,I will.	evaluate patients at preoperative visits	Be sure to ask.	Sedation - NMBAs - analgesia	Help to breathe	No,I don't.	give neostigmine and atropine then extubated	Same, give 2~3 times ED95	cisatracurium	5 s uniform	3 minutes	0.5 hour, 1/5~1/3 of initial dose	Deep muscle relax, 3 times ED95	Really really give 1/5 to 1/3 of the initial dose of muscle relaxation	depends on the length of the operation	Use the same muscle relaxant consistently	the actual body weight	whether the patient is conscious,cough and swallowing reflex is restored┋normal vital capacity,pattern of respiration,oxygen saturation, maximum inspiratory effort&lt;50 cmH2O┋PetCO2 and PaCO2≤45mmHg	Wait patiently for the patient's spontaneous breathing to return before giving it	bronchial asthma┋arrhythmias, especially atrioventricular block┋myocardial ischemia, severe valve stenosis	arrhythmia┋glaucoma┋mitral stenosis	glucocorticoids
294	2021/5/19 22:40:03	325s	wechat	N/A	120.69.211.128(新疆-北屯)	male	51~60 yrs	Xinjiang	a Grade III Level A hospital	undergraduate degree	associate chief physicians	Yes,I will.	evaluate patients at preoperative visits	Be sure to ask.	Sedation - analgesia - NMBAs	Help to breathe	There is no NMT monitors device	wait for the effects of drug wear off, airway protection reflex recovery then extubation	Same, give 2~3 times ED95	vecuronium	5 s uniform	3 minutes	1 hour，1/3 to 1/2 of the initial dose	Normal muscle relax, 2 times ED95	Really really give 1/5 to 1/3 of the initial dose of muscle relaxation	depends on the length of the operation	Use the same muscle relaxant consistently	Ideal weight =[height -80] *0.7	whether the patient is conscious,cough and swallowing reflex is restored┋sustained head lift(5 sec)	Wait patiently for the patient's spontaneous breathing to return before giving it	bronchial asthma┋arrhythmias, especially atrioventricular block┋myocardial ischemia, severe valve stenosis┋mechanical intestinal obstruction┋urinary tract infection or urinary tract obstruction┋pregnant woman┋allergic to bromide	spastic palsy with brain injury in children┋reflux esophagitis┋the movement of the esophagus and stomach is reduced┋glaucoma┋UC(ulcerative colitis)┋CHF(congestive heart-failure)┋mitral stenosis	glucocorticoids
295	2021/5/19 22:40:14	408s	wechat	N/A	111.173.139.143(湖北-咸宁)	male	31~40 yrs	Hubei	a Grade II Level A hospital	undergraduate degree	middle-aged attending physician	Not always.	evaluate patients at preoperative visits	Be sure to ask.	Sedation - analgesia - NMBAs	Help to breathe	There is no NMT monitors device	give neostigmine and atropine then extubated	Same, give 2~3 times ED95	cisatracurium	5 s uniform	3 minutes	0.5 hour, 1/5~1/3 of initial dose	Deep muscle relax, 3 times ED95	Give a sedative or a deeper anesthetic	an hour	Use the same muscle relaxant consistently	the actual body weight	whether the patient is conscious,cough and swallowing reflex is restored┋sustained head lift(5 sec)	Give it at the end of the operation, whether the patient's spontaneous breathing returns or not	mechanical intestinal obstruction┋urinary tract infection or urinary tract obstruction	CHD(coronary heart disease)	antihistamine drug
296	2021/5/19 22:41:12	275s	wechat	N/A	123.145.114.87(重庆-重庆)	female	31~40 yrs	Chongqing	a Grade III Level A hospital	undergraduate degree	middle-aged attending physician	Not always.	evaluate patients at preoperative visits	Be sure to ask.	Sedation - NMBAs - analgesia	Help to breathe	Yes,I will.	wait for the effects of drug wear off, airway protection reflex recovery then extubation	Not the same. Give 1 to 2 times ED95 when laryngeal mask is placed	cisatracurium	5 s uniform	3 minutes	1 hour，1/3 to 1/2 of the initial dose	Normal muscle relax, 2 times ED95	Really really give 1/5 to 1/3 of the initial dose of muscle relaxation	half an hour	Use the same muscle relaxant consistently	the actual body weight	whether the patient is conscious,cough and swallowing reflex is restored┋normal vital capacity,pattern of respiration,oxygen saturation, maximum inspiratory effort&lt;50 cmH2O┋PetCO2 and PaCO2≤45mmHg	Wait patiently for the patient's spontaneous breathing to return before giving it	bronchial asthma┋arrhythmias, especially atrioventricular block┋myocardial ischemia, severe valve stenosis┋mechanical intestinal obstruction┋urinary tract infection or urinary tract obstruction┋allergic to bromide	spastic palsy with brain injury in children┋arrhythmia┋glaucoma┋CHF(congestive heart-failure)┋CHD(coronary heart disease)┋mitral stenosis	glucocorticoids
297	2021/5/19 22:41:34	450s	wechat	N/A	117.188.60.32(贵州-遵义)	male	31~40 yrs	Guizhou	a Grade II Level A hospital	undergraduate degree	middle-aged attending physician	Not always.	evaluate patients at preoperative visits	Be sure to ask.	Sedation - analgesia - NMBAs	Unassisted ventilation	There is no NMT monitors device	wait for the effects of drug wear off, airway protection reflex recovery then extubation	Not the same. Give 1 to 2 times ED95 when laryngeal mask is placed	atracurium	5 s uniform	5 minutes	0.5 hour, 1/5~1/3 of initial dose	Normal muscle relax, 2 times ED95	Give the patient normal saline and tell the surgeon that muscle relaxants have been added	depends on the length of the operation	Use the same muscle relaxant consistently	Ideal weight =[height -80] *0.7	whether the patient is conscious,cough and swallowing reflex is restored┋normal vital capacity,pattern of respiration,oxygen saturation, maximum inspiratory effort&lt;50 cmH2O	Wait patiently for the patient's spontaneous breathing to return before giving it	bronchial asthma┋mechanical intestinal obstruction┋pregnant woman	spastic palsy with brain injury in children┋glaucoma┋prostatic hypertrophy and urinary tract obstruction┋CHF(congestive heart-failure)	glucocorticoids
298	2021/5/19 22:41:37	256s	wechat	N/A	120.235.40.14(广东-佛山)	male	31~40 yrs	Guangdong	a Grade II Level A hospital	undergraduate degree	middle-aged attending physician	Not always.	evaluate patients at preoperative visits	Be sure to ask.	Analgesia - NMBAs - sedation	Unassisted ventilation	There is no NMT monitors device	wait for the effects of drug wear off, airway protection reflex recovery then extubation	Not the same. Give 1 to 2 times ED95 when laryngeal mask is placed	cisatracurium	5 s uniform	in a minute	1 hour，1/3 to 1/2 of the initial dose	Normal muscle relax, 2 times ED95	Really really give 1/5 to 1/3 of the initial dose of muscle relaxation	half an hour	Use the same muscle relaxant consistently	Ideal weight =[height -80] *0.7	normal vital capacity,pattern of respiration,oxygen saturation, maximum inspiratory effort&lt;50 cmH2O	Wait patiently for the patient's spontaneous breathing to return before giving it	bronchial asthma┋arrhythmias, especially atrioventricular block┋myocardial ischemia, severe valve stenosis┋mechanical intestinal obstruction┋pregnant woman	glaucoma┋prostatic hypertrophy and urinary tract obstruction┋CHF(congestive heart-failure)┋CHD(coronary heart disease)┋mitral stenosis	glucocorticoids
299	2021/5/19 22:41:57	374s	wechat	N/A	112.64.119.177(上海-上海)	male	41~50 yrs	Shanxi	a Grade II Level B hospital	undergraduate degree	middle-aged attending physician	Not always.	evaluate patients at preoperative visits	Just ask if I think of it.	Sedation - NMBAs - analgesia	Help to breathe	Yes,I will.	wait for the effects of drug wear off, airway protection reflex recovery then extubation	I don't give NMBAs while the laryngeal mask was ventilating	rocuronium	5 s uniform	3 minutes	1 hour, 1/5 to 1/3 of the initial dose	Deep muscle relax, 3 times ED95	Really really give 1/5 to 1/3 of the initial dose of muscle relaxation	an hour	Use the same muscle relaxant consistently	Ideal weight =[height -80] *0.7	whether the patient is conscious,cough and swallowing reflex is restored┋sustained head lift(5 sec)┋normal vital capacity,pattern of respiration,oxygen saturation, maximum inspiratory effort&lt;50 cmH2O┋PetCO2 and PaCO2≤45mmHg	Wait patiently for the patient's spontaneous breathing to return before giving it	bronchial asthma┋arrhythmias, especially atrioventricular block┋myocardial ischemia, severe valve stenosis┋mechanical intestinal obstruction┋urinary tract infection or urinary tract obstruction┋pregnant woman┋allergic to bromide	spastic palsy with brain injury in children┋arrhythmia┋reflux esophagitis┋the movement of the esophagus and stomach is reduced┋glaucoma┋prostatic hypertrophy and urinary tract obstruction┋CHD(coronary heart disease)┋mitral stenosis	glucocorticoids
[truncated: 340 more rows]
